# Supplementary material for: Review of Apanteles sensu stricto (Hymenoptera, Braconidae, Microgastrinae) from Area de Conservación Guanacaste, northwestern Costa Rica, with keys to all described species from Mesoamerica
Source: Zookeys. 2014 Feb 24;(383):1–565. doi: 10.3897/zookeys.383.6418 (PMC3950464; doi:10.3897/zookeys.383.6418)
Supplement: Supplementary file 2 — DNA barcodes for all ACG inventory Microgastrinae. (doi: 10.3897/zookeys.383.6418.app2) File format: Microsoft Excel file (xlsx). [file ZooKeys-383-001-s002.xlsx]

## Sheet: SpecimenData
Sample ID	Field ID	Process ID	BIN	COI-5P Seq. Length	COI-5P Ambiguities	COI-5P Trace Count	COI-5P Accession	Barcode Compliant	Sample ID	Subfamily	Genus	Species	Identifier	Identifier email	Extra Info	Notes	Collectors	Collection Date	Country/Ocean	State/Province	Region	Sector	Exact Site	Lat	Lon	Elev
DHJPAR0001533	99-SRNP-5547	ASBAC517-05	BOLD:AAY1938	627	0	3	EU397281	Yes	DHJPAR0001533	Microgastrinae	Apanteles	Apanteles marcobustosi	Daniel H. Janzen	djanzen@sas.upenn.edu	Pantographa expansalis	99-SRNP-5547 | Crambidae	gusaneros	06-Nov-1999	Costa Rica	Alajuela	Area de Conservacion Guanacaste	Sector San Cristobal	Sendero Corredor	10.8787	-85.3896	620
DHJPAR0001534	94-SRNP-9908	ASBAC518-05		0		0		No	DHJPAR0001534	Microgastrinae	Apanteles	Apanteles anabellecordobae	Daniel H. Janzen	djanzen@sas.upenn.edu	Achlyodes busirus	94-SRNP-9908 | Hesperiidae	gusaneros	24-Nov-1994	Costa Rica	Guanacaste	Area de Conservacion Guanacaste	Sector Cacao	Estacion Gongora	10.887	-85.4744	570
DHJPAR0001535	98-SRNP-7630	ASBAC519-05		407	9	2	EU397059	No	DHJPAR0001535	Microgastrinae	Apanteles	Apanteles bernardoespinozai	Daniel H. Janzen	djanzen@sas.upenn.edu	Astraptes alardus	98-SRNP-7630 | Hesperiidae	gusaneros	10-Feb-1998	Costa Rica	Alajuela	Area de Conservacion Guanacaste	Sector San Cristobal	Sendero Pinyal	10.8716	-85.3933	630
DHJPAR0001536	00-SRNP-21927	ASBAC520-05	BOLD:AAA6181	418	1	2	EU397006	No	DHJPAR0001536	Microgastrinae	Apanteles	Apanteles diniamartinezae	Daniel H. Janzen	djanzen@sas.upenn.edu	Astraptes LOHAMP	00-SRNP-21927 | Hesperiidae	Freddy Quesada	03-Dec-2000	Costa Rica	Alajuela	Area de Conservacion Guanacaste	Sector San Cristobal	Rio Blanco Abajo	10.9004	-85.3725	500
DHJPAR0001537	99-SRNP-1718	ASBAC521-05	BOLD:AAA3684	618	0	2	EU396594	Yes	DHJPAR0001537	Microgastrinae	Apanteles	Apanteles osvaldoespinozai	Daniel H. Janzen	djanzen@sas.upenn.edu	Astraptes YESENN	99-SRNP-1718 | Hesperiidae	Mariano Pereira	18-Nov-1999	Costa Rica	Guanacaste	Area de Conservacion Guanacaste	Sector Cacao	Sendero Nayo	10.9245	-85.4695	1090
DHJPAR0001538	00-SRNP-2476	ASBAC522-05	BOLD:AAA3684	627	0	2	EU396595	Yes	DHJPAR0001538	Microgastrinae	Apanteles	Apanteles osvaldoespinozai	Daniel H. Janzen	djanzen@sas.upenn.edu	Astraptes YESENN	00-SRNP-2476 | Hesperiidae	gusaneros	30-Apr-2000	Costa Rica	Guanacaste	Area de Conservacion Guanacaste	Sector Del Oro	Quebrada Serrano	11.0002	-85.4561	585
DHJPAR0001539	97-SRNP-1857	ASBAC523-05	BOLD:AAA3684	627	0	3	EU396596	Yes	DHJPAR0001539	Microgastrinae	Apanteles	Apanteles osvaldoespinozai	Daniel H. Janzen	djanzen@sas.upenn.edu	Astraptes LOHAMP	97-SRNP-1857 | Hesperiidae	gusaneros	11-Oct-1997	Costa Rica	Guanacaste	Area de Conservacion Guanacaste	Sector Cacao	Sendero Arenales	10.9247	-85.4674	1080
DHJPAR0001540	01-SRNP-1202	ASBAC524-05	BOLD:ABY7235	623	4	3	EU397060	Yes	DHJPAR0001540	Microgastrinae	Apanteles	Apanteles bernardoespinozai	Daniel H. Janzen	djanzen@sas.upenn.edu	Astraptes alardus	01-SRNP-1202 | Hesperiidae	Freddy Quesada	30-Apr-2001	Costa Rica	Alajuela	Area de Conservacion Guanacaste	Sector San Cristobal	Sendero Perdido	10.8794	-85.3861	620
DHJPAR0001541	97-SRNP-585	ASBAC525-05	BOLD:AAB4227	419	0	3	EU396494	No	DHJPAR0001541	Microgastrinae	Apanteles	Apanteles anabellecordobae	Daniel H. Janzen	djanzen@sas.upenn.edu	Achlyodes pallida	97-SRNP-585 | Hesperiidae	gusaneros	04-Jun-1997	Costa Rica	Guanacaste	Area de Conservacion Guanacaste	Sector Cacao	Sendero Circular	10.9271	-85.4668	1185
DHJPAR0001542	99-SRNP-5544	ASBAC526-05	BOLD:AAY1938	627	0	3	EU397282	Yes	DHJPAR0001542	Microgastrinae	Apanteles	Apanteles marcobustosi	Daniel H. Janzen	djanzen@sas.upenn.edu	Pantographa expansalis	99-SRNP-5544 | Crambidae	gusaneros	14-Jun-1999	Costa Rica	Alajuela	Area de Conservacion Guanacaste	Sector San Cristobal	Sendero Corredor	10.8787	-85.3896	620
DHJPAR0001543	99-SRNP-5305	ASBAC527-05	BOLD:AAA3684	627	0	3	EU396597	Yes	DHJPAR0001543	Microgastrinae	Apanteles	Apanteles osvaldoespinozai	Daniel H. Janzen	djanzen@sas.upenn.edu	Astraptes YESENN	99-SRNP-5305 | Hesperiidae	Carolina Cano	19-Jun-1999	Costa Rica	Alajuela	Area de Conservacion Guanacaste	Sector San Cristobal	Sendero Pinyal	10.8716	-85.3933	630
DHJPAR0001544	01-SRNP-2855	ASBAC528-05	BOLD:AAA8844	627	0	3	EU397274	Yes	DHJPAR0001544	Microgastrinae	Apanteles	Apanteles jorgecortesi	Daniel H. Janzen	djanzen@sas.upenn.edu	Stenoma Janzen07	01-SRNP-2855 | Elachistidae	Carolina Cano	26-Aug-2001	Costa Rica	Alajuela	Area de Conservacion Guanacaste	Sector San Cristobal	Rio Blanco Abajo	10.9004	-85.3725	500
DHJPAR0001545	99-SRNP-737	ASBAC529-05	BOLD:AAA3684	419	0	2	EU396598	No	DHJPAR0001545	Microgastrinae	Apanteles	Apanteles osvaldoespinozai	Daniel H. Janzen	djanzen@sas.upenn.edu	Astraptes LONCHO	99-SRNP-737 | Hesperiidae	Harry Ramirez	14-Jun-1999	Costa Rica	Guanacaste	Area de Conservacion Guanacaste	Sector Cacao	Sendero Circular	10.9271	-85.4668	1185
DHJPAR0001546	97-SRNP-473	ASBAC530-05	BOLD:ABY9005	617	0	3	EU397322	Yes	DHJPAR0001546	Microgastrinae	Apanteles	Apanteles mariobozai	Daniel H. Janzen	djanzen@sas.upenn.edu	Astraptes anaphus annetta	97-SRNP-473 | Hesperiidae	gusaneros	04-Feb-1997	Costa Rica	Guanacaste	Area de Conservacion Guanacaste	Sector Cacao	Gongora Bananal	10.8892	-85.4761	600
DHJPAR0001547	00-SRNP-4477	ASBAC531-05	BOLD:AAA6181	627	0	3	EU397007	Yes	DHJPAR0001547	Microgastrinae	Apanteles	Apanteles diniamartinezae	Daniel H. Janzen	djanzen@sas.upenn.edu	Astraptes SENNOV	00-SRNP-4477 | Hesperiidae	Lucia Rios	01-Jan-2001	Costa Rica	Guanacaste	Area de Conservacion Guanacaste	Sector El Hacha	Sendero Bejuquilla	11.03	-85.527	280
DHJPAR0001548	01-SRNP-3177	ASBAC532-05		617	7	3	EU397061	No	DHJPAR0001548	Microgastrinae	Apanteles	Apanteles bernardoespinozai	Daniel H. Janzen	djanzen@sas.upenn.edu	Astraptes brevicauda	01-SRNP-3177 | Hesperiidae	Osvaldo Espinoza	11-Sep-2001	Costa Rica	Alajuela	Area de Conservacion Guanacaste	Sector San Cristobal	Rio Blanco Abajo	10.9004	-85.3725	500
DHJPAR0001549	01-SRNP-3458	ASBAC533-05	BOLD:AAC1190	657	0	4	EU396810	Yes	DHJPAR0001549	Microgastrinae	Apanteles	Apanteles robertoespinozai	Daniel H. Janzen	djanzen@sas.upenn.edu	Desmia Solis19	01-SRNP-3458 | Crambidae	Osvaldo Espinoza	28-Sep-2001	Costa Rica	Alajuela	Area de Conservacion Guanacaste	Sector San Cristobal	Rio Blanco Abajo	10.9004	-85.3725	500
DHJPAR0001550	01-SRNP-6021	ASBAC534-05	BOLD:AAB4227	419	0	2	EU396495	No	DHJPAR0001550	Microgastrinae	Apanteles	Apanteles anabellecordobae	Daniel H. Janzen	djanzen@sas.upenn.edu	Achlyodes pallida	01-SRNP-6021 | Hesperiidae	Mariano Pereira	22-Jan-2001	Costa Rica	Guanacaste	Area de Conservacion Guanacaste	Sector Cacao	Sendero Circular	10.9271	-85.4668	1185
DHJPAR0001551	00-SRNP-9280	ASBAC535-05	BOLD:AAB4227	612	4	3	EU396496	Yes	DHJPAR0001551	Microgastrinae	Apanteles	Apanteles anabellecordobae	Daniel H. Janzen	djanzen@sas.upenn.edu	Achlyodes pallida	00-SRNP-9280 | Hesperiidae	Mariano Pereira	22-Apr-2000	Costa Rica	Guanacaste	Area de Conservacion Guanacaste	Sector Cacao	Estacion Cacao	10.9269	-85.4682	1150
DHJPAR0001552	00-SRNP-12099	ASBAC536-05	BOLD:AAF8017	419	0	2	EU397277	No	DHJPAR0001552	Microgastrinae	Apanteles	Apanteles didiguadamuzi	Daniel H. Janzen	djanzen@sas.upenn.edu	Stenoma Janzen27	00-SRNP-12099 | Elachistidae	Carolina Cano	07-Aug-2000	Costa Rica	Alajuela	Area de Conservacion Guanacaste	Sector San Cristobal	Sendero Perdido	10.8794	-85.3861	620
DHJPAR0001553	01-SRNP-5505	ASBAC537-05	BOLD:AAB2976	627	0	3	EU396828	Yes	DHJPAR0001553	Microgastrinae	Apanteles	Apanteles adrianaguilarae	Daniel H. Janzen	djanzen@sas.upenn.edu	Anacrusis nephrodes	01-SRNP-5505 | Tortricidae	Jose Perez	20-Aug-2001	Costa Rica	Alajuela	Area de Conservacion Guanacaste	Sector Rincon Rainforest	Rio Francia Arriba	10.8967	-85.29	400
DHJPAR0001554	01-SRNP-9896	ASBAC538-05	BOLD:AAK2111	627	0	3	EU397283	Yes	DHJPAR0001554	Microgastrinae	Apanteles	Apanteles rodrigogamezi	Daniel H. Janzen	djanzen@sas.upenn.edu	Bungalotis diophorus	01-SRNP-9896 | Hesperiidae	Roster Moraga	20-Jul-2001	Costa Rica	Guanacaste	Area de Conservacion Guanacaste	Sector Del Oro	Meteorologico	11.002	-85.4617	590
DHJPAR0001556	93-SRNP-8055	ASBAC540-05	BOLD:AAC8285	419	0	2	EU396642	No	DHJPAR0001556	Microgastrinae	Apanteles	Apanteles guillermopereirai	Daniel H. Janzen	djanzen@sas.upenn.edu	Nisoniades godma	93-SRNP-8055 | Hesperiidae	gusaneros	12-Jul-1993	Costa Rica	Guanacaste	Area de Conservacion Guanacaste	Sector Santa Rosa	Bosque San Emilio	10.8439	-85.6138	300
DHJPAR0001557	00-SRNP-11456	ASBAC541-05	BOLD:AAA7225	618	0	3	EU396930	Yes	DHJPAR0001557	Microgastrinae	Apanteles	Apanteles josecortesi	Daniel H. Janzen	djanzen@sas.upenn.edu	Nascus broteas	00-SRNP-11456 | Hesperiidae	Osvaldo Espinoza	04-Aug-2000	Costa Rica	Alajuela	Area de Conservacion Guanacaste	Sector San Cristobal	Sendero Corredor	10.8787	-85.3896	620
DHJPAR0001558	93-SRNP-2629	ASBAC542-05		0	0	2		No	DHJPAR0001558	Microgastrinae	Apanteles	Apanteles alvaroumanai	Daniel H. Janzen	djanzen@sas.upenn.edu	Polygonus leo	93-SRNP-2629 | Hesperiidae	gusaneros	29-Jul-1993	Costa Rica	Guanacaste	Area de Conservacion Guanacaste	Sector Santa Rosa	Laguna Escondida	10.8487	-85.6305	285
DHJPAR0001559	95-SRNP-4189	ASBAC543-05		0		1		No	DHJPAR0001559	Microgastrinae	Apanteles		Daniel H. Janzen	djanzen@sas.upenn.edu	Polygonus leo	95-SRNP-4189 | Hesperiidae	gusaneros	25-May-1995	Costa Rica	Guanacaste	Area de Conservacion Guanacaste	Sector Santa Rosa	Chiringon	10.8388	-85.601	250
DHJPAR0001560	00-SRNP-4143	ASBAC544-05		0		2		No	DHJPAR0001560	Microgastrinae	Apanteles		Daniel H. Janzen	djanzen@sas.upenn.edu	Pseudonascus paulliniae	00-SRNP-4143 | Hesperiidae	Lucia Rios	18-Nov-2000	Costa Rica	Guanacaste	Area de Conservacion Guanacaste	Sector El Hacha	Sendero Bejuquilla	11.03	-85.527	280
DHJPAR0001561	94-SRNP-7527	ASBAC545-05		0		0		No	DHJPAR0001561	Microgastrinae	Apanteles		Daniel H. Janzen	djanzen@sas.upenn.edu	Pyrgus adepta	94-SRNP-7527 | Hesperiidae	gusaneros	10-Mar-1994	Costa Rica	Guanacaste	Area de Conservacion Guanacaste	Sector Horizontes	Sitio La Dama	10.7863	-85.5583	105
DHJPAR0001562	97-SRNP-6506	ASBAC546-05	BOLD:AAD2262	627	0	2	EU396943	Yes	DHJPAR0001562	Microgastrinae	Apanteles	Apanteles ciriloumanai	Daniel H. Janzen	djanzen@sas.upenn.edu	Bungalotis erythus	97-SRNP-6506 | Hesperiidae	Gloria Sihezar	28-Sep-1997	Costa Rica	Alajuela	Area de Conservacion Guanacaste	Sector San Cristobal	Quebrada Sucia	10.8688	-85.3934	660
DHJPAR0001563	01-SRNP-7391	ASBAC547-05	BOLD:AAF8043	419	0	2	EU397320	No	DHJPAR0001563	Microgastrinae	Apanteles	Apanteles pedroleoni	Daniel H. Janzen	djanzen@sas.upenn.edu	Codatractus imalena	01-SRNP-7391 | Hesperiidae	Mariano Pereira	18-Sep-2001	Costa Rica	Guanacaste	Area de Conservacion Guanacaste	Sector Cacao	Sendero Arenales	10.9247	-85.4674	1080
DHJPAR0001564	98-SRNP-4213	ASBAC548-05	BOLD:AAD6737	418	1	2	EU397328	No	DHJPAR0001564	Microgastrinae	Apanteles	Apanteles alvarougaldei	Daniel H. Janzen	djanzen@sas.upenn.edu	Bungalotis quadratum	98-SRNP-4213 | Hesperiidae	gusaneros	29-Mar-1998	Costa Rica	Guanacaste	Area de Conservacion Guanacaste	Sector Del Oro	Quebrada Serrano	11.0002	-85.4561	585
DHJPAR0001565	98-SRNP-6602	ASBAC549-05		419	0	2	EU397236	No	DHJPAR0001565	Microgastrinae	Apanteles	Apanteles marianopereirai	Daniel H. Janzen	djanzen@sas.upenn.edu	Polythrix kanshul	98-SRNP-6602 | Hesperiidae	Osvaldo Espinoza	05-Mar-1998	Costa Rica	Alajuela	Area de Conservacion Guanacaste	Sector San Cristobal	Melina Bufalo	10.884	-85.386	560
DHJPAR0001566	01-SRNP-18807	ASBAC550-05	BOLD:AAB2228	618	0	3	EU397312	Yes	DHJPAR0001566	Microgastrinae	Apanteles	Apanteles randallgarciai	Daniel H. Janzen	djanzen@sas.upenn.edu	Phocides belus	01-SRNP-18807 | Hesperiidae	Ruth Franco	04-Feb-2002	Costa Rica	Guanacaste	Area de Conservacion Guanacaste	Potrerillos	Rio Azufrado	10.8122	-85.5444	95
DHJPAR0001567	95-SRNP-198.1	ASBAC551-05	BOLD:AAB2228	419	0	2	EU397313	No	DHJPAR0001567	Microgastrinae	Apanteles	Apanteles randallgarciai	Daniel H. Janzen	djanzen@sas.upenn.edu	Phocides belus	95-SRNP-198.1 | Hesperiidae	gusaneros	17-Jan-1995	Costa Rica	Guanacaste	Area de Conservacion Guanacaste	Sector Santa Rosa	Vado Cuajiniquil	10.8827	-85.612	255
DHJPAR0001568	97-SRNP-6118	ASBAC552-05	BOLD:AAA7225	419	0	2	EU396932	No	DHJPAR0001568	Microgastrinae	Apanteles	Apanteles josecortesi	Daniel H. Janzen	djanzen@sas.upenn.edu	Nascus solon	97-SRNP-6118 | Hesperiidae	Gloria Sihezar	23-Jun-1997	Costa Rica	Alajuela	Area de Conservacion Guanacaste	Sector San Cristobal	Sendero Vivero	10.8674	-85.3874	730
DHJPAR0001569	92-SRNP-3620	ASBAC553-05		419	0	2	EU397363	No	DHJPAR0001569	Microgastrinae	Apanteles	Apanteles alvaroumanai	Daniel H. Janzen	djanzen@sas.upenn.edu	Polygonus leo	92-SRNP-3620 | Hesperiidae	gusaneros	25-Jul-1992	Costa Rica	Guanacaste	Area de Conservacion Guanacaste	Sector Santa Rosa	Chiringon	10.8388	-85.601	250
DHJPAR0001570	94-SRNP-6174	ASBAC554-05		0		0		No	DHJPAR0001570	Microgastrinae	Apanteles		Daniel H. Janzen	djanzen@sas.upenn.edu	Proteides mercurius	94-SRNP-6174 | Hesperiidae	gusaneros	22-Aug-1994	Costa Rica	Guanacaste	Area de Conservacion Guanacaste	Sector Orosi	Lucha	10.9552	-85.5529	300
DHJPAR0001571	00-SRNP-15178	ASBAC555-05	BOLD:AAB2228	419	0	2	EU397314	No	DHJPAR0001571	Microgastrinae	Apanteles	Apanteles randallgarciai	Daniel H. Janzen	djanzen@sas.upenn.edu	Phocides Warren01	00-SRNP-15178 | Hesperiidae	gusaneros	28-Jul-2000	Costa Rica	Guanacaste	Area de Conservacion Guanacaste	Sector Santa Rosa	Laguna El Limbo	10.7721	-85.6512	2
DHJPAR0001572	99-SRNP-2575	ASBAC556-05	BOLD:AAC8285	419	0	2	EU396643	No	DHJPAR0001572	Microgastrinae	Apanteles	Apanteles guillermopereirai	Daniel H. Janzen	djanzen@sas.upenn.edu	Nisoniades godma	99-SRNP-2575 | Hesperiidae	Lucia Rios	24-Apr-1999	Costa Rica	Guanacaste	Area de Conservacion Guanacaste	Sector Del Oro	Quebrada Serrano	11.0002	-85.4561	585
DHJPAR0001573	93-SRNP-6943	ASBAC557-05		0		0		No	DHJPAR0001573	Microgastrinae	Apanteles	Apanteles raulsolorzanoi	Daniel H. Janzen	djanzen@sas.upenn.edu	Narcosius helen	93-SRNP-6943 | Hesperiidae	gusaneros	24-Oct-1993	Costa Rica	Guanacaste	Area de Conservacion Guanacaste	Sector Santa Rosa	Bosque San Emilio	10.8439	-85.6138	300
DHJPAR0001574	95-SRNP-611	ASBAC558-05		0		1		No	DHJPAR0001574	Microgastrinae	Apanteles		Daniel H. Janzen	djanzen@sas.upenn.edu	Calliades zeutus	95-SRNP-611 | Hesperiidae	gusaneros	04-Mar-1995	Costa Rica	Guanacaste	Area de Conservacion Guanacaste	Sector Orosi	Estacion Maritza	10.9573	-85.4951	570
DHJPAR0001575	93-SRNP-3869	ASBAC559-05		0		2		No	DHJPAR0001575	Microgastrinae	Apanteles		Daniel H. Janzen	djanzen@sas.upenn.edu	Pyrgus adepta	93-SRNP-3869 | Hesperiidae	gusaneros	29-Jul-1993	Costa Rica	Guanacaste	Area de Conservacion Guanacaste	Sector Santa Rosa	Estero Naranjo	10.8043	-85.6829	2
DHJPAR0001576	01-SRNP-12288	ASBAC560-05	BOLD:AAB2228	627	0	3	EU397315	Yes	DHJPAR0001576	Microgastrinae	Apanteles	Apanteles randallgarciai	Daniel H. Janzen	djanzen@sas.upenn.edu	Phocides Warren01	01-SRNP-12288 | Hesperiidae	gusaneros	22-Apr-2001	Costa Rica	Guanacaste	Area de Conservacion Guanacaste	Sector Santa Elena	Quebrada Lucas	10.8584	-85.7954	10
DHJPAR0001577	92-SRNP-3580	ASBAC561-05	BOLD:ACE8120	618	0	3	EU397364	Yes	DHJPAR0001577	Microgastrinae	Apanteles	Apanteles alvaroumanai	Daniel H. Janzen	djanzen@sas.upenn.edu	Polygonus leo	92-SRNP-3580 | Hesperiidae	gusaneros	27-Jul-1992	Costa Rica	Guanacaste	Area de Conservacion Guanacaste	Sector Santa Rosa	Sendero Natural	10.8357	-85.6125	290
DHJPAR0001578	00-SRNP-2598	ASBAC562-05	BOLD:AAK2151	627	0	3	EU397503	Yes	DHJPAR0001578	Microgastrinae	Apanteles	Apanteles cynthiacorderoae	Daniel H. Janzen	djanzen@sas.upenn.edu	Ocyba calathana	00-SRNP-2598 | Hesperiidae	Lucia Rios	10-May-2000	Costa Rica	Guanacaste	Area de Conservacion Guanacaste	Sector El Hacha	Sendero Bejuquilla	11.03	-85.527	280
DHJPAR0001579	01-SRNP-6003	ASBAC563-05	BOLD:AAE3006	419	0	2	EU397242	No	DHJPAR0001579	Microgastrinae	Apanteles	Apanteles joseperezi	Daniel H. Janzen	djanzen@sas.upenn.edu	Noctuana lactifera	01-SRNP-6003 | Hesperiidae	Mariano Pereira	17-Mar-2001	Costa Rica	Guanacaste	Area de Conservacion Guanacaste	Sector Cacao	Estacion Cacao	10.9269	-85.4682	1150
DHJPAR0001580	02-SRNP-18959	ASBAC564-05		0		2		No	DHJPAR0001580	Microgastrinae	Apanteles	Apanteles bernardoespinozai	Daniel H. Janzen	djanzen@sas.upenn.edu	Astraptes alardus	02-SRNP-18959 | Hesperiidae	Gloria Sihezar	24-Sep-2002	Costa Rica	Alajuela	Area de Conservacion Guanacaste	Sector San Cristobal	Rio Blanco Abajo	10.9004	-85.3725	500
DHJPAR0001581	95-SRNP-687	ASBAC565-05	BOLD:AAA7225	627	0	3	EU396931	Yes	DHJPAR0001581	Microgastrinae	Apanteles	Apanteles josecortesi	Daniel H. Janzen	djanzen@sas.upenn.edu	Nascus broteas	95-SRNP-687 | Hesperiidae	gusaneros	04-Sep-1995	Costa Rica	Guanacaste	Area de Conservacion Guanacaste	Sector Cacao	Estacion Gongora	10.887	-85.4744	570
DHJPAR0001582	00-SRNP-6110	ASBAC566-05	BOLD:AAB4123	627	0	3	EU397489	Yes	DHJPAR0001582	Microgastrinae	Apanteles	Apanteles cambroneroae	Daniel H. Janzen	djanzen@sas.upenn.edu	Cephise aelius	00-SRNP-6110 | Hesperiidae	gusaneros	20-Feb-2000	Costa Rica	Guanacaste	Area de Conservacion Guanacaste	Sector Horizontes	Vado Esteron	10.7627	-85.56	95
DHJPAR0001583	02-SRNP-6491	ASBAC567-05	BOLD:ACE8120	627	0	3	EU397230	Yes	DHJPAR0001583	Microgastrinae	Apanteles	Apanteles jesusugaldei	Daniel H. Janzen	djanzen@sas.upenn.edu	Aguna Burns02	02-SRNP-6491 | Hesperiidae	Fraysi Vargas	16-Mar-2002	Costa Rica	Alajuela	Area de Conservacion Guanacaste	Sector Rincon Rainforest	Vado Rio Francia	10.9009	-85.2891	400
DHJPAR0001584	04-SRNP-24856	ASBAC568-05	BOLD:AAD6737	627	0	3	EU397327	Yes	DHJPAR0001584	Microgastrinae	Apanteles	Apanteles alvarougaldei	Daniel H. Janzen	djanzen@sas.upenn.edu	Bungalotis quadratum	04-SRNP-24856 | Hesperiidae	Lucia Rios	06-Oct-2004	Costa Rica	Guanacaste	Area de Conservacion Guanacaste	Sector Del Oro	Quebrada Trigal	11.0268	-85.4955	290
DHJPAR0001585	97-SRNP-6309	ASBAC569-05	BOLD:AAA7225	627	0	2	EU396927	Yes	DHJPAR0001585	Microgastrinae	Apanteles	Apanteles josecortesi	Daniel H. Janzen	djanzen@sas.upenn.edu	Nascus broteas	97-SRNP-6309 | Hesperiidae	Gloria Sihezar	18-Aug-1997	Costa Rica	Alajuela	Area de Conservacion Guanacaste	Sector San Cristobal	Vado Rio Cucaracho	10.8702	-85.3915	640
DHJPAR0001586	97-SRNP-5573	ASBAC570-05	BOLD:AAB4123	617	0	2	EU397490	Yes	DHJPAR0001586	Microgastrinae	Apanteles	Apanteles cambroneroae	Daniel H. Janzen	djanzen@sas.upenn.edu	Cephise aelius	97-SRNP-5573 | Hesperiidae	Mariano Pereira	11-Jan-1997	Costa Rica	Guanacaste	Area de Conservacion Guanacaste	Sector El Hacha	Sendero Bejuquilla	11.03	-85.527	280
DHJPAR0001587	04-SRNP-32351	ASBAC571-05	BOLD:AAA7225	419	0	2	EU396928	No	DHJPAR0001587	Microgastrinae	Apanteles	Apanteles josecortesi	Daniel H. Janzen	djanzen@sas.upenn.edu	Nascus broteas	04-SRNP-32351 | Hesperiidae	Petrona Rios	17-Jun-2004	Costa Rica	Guanacaste	Area de Conservacion Guanacaste	Sector Pitilla	Sendero Memos	10.9817	-85.4278	740
DHJPAR0001588	04-SRNP-41597	ASBAC572-05		419	0	2	EU397231	No	DHJPAR0001588	Microgastrinae	Apanteles	Apanteles jesusugaldei	Daniel H. Janzen	djanzen@sas.upenn.edu	Aguna Burns02	04-SRNP-41597 | Hesperiidae	Minor Carmona	17-Jul-2004	Costa Rica	Alajuela	Area de Conservacion Guanacaste	Sector Rincon Rainforest	Vochysia	10.8667	-85.2453	320
DHJPAR0001589	02-SRNP-19119	ASBAC573-05	BOLD:AAA7225	419	0	2	EU396929	No	DHJPAR0001589	Microgastrinae	Apanteles	Apanteles josecortesi	Daniel H. Janzen	djanzen@sas.upenn.edu	Nascus broteas	02-SRNP-19119 | Hesperiidae	gusaneros	21-Oct-2002	Costa Rica	Alajuela	Area de Conservacion Guanacaste	Sector San Cristobal	Sendero Corredor	10.8787	-85.3896	620
DHJPAR0001590	03-SRNP-31150	ASBAC574-05	BOLD:ACE8120	657	0	7	DQ492265	Yes	DHJPAR0001590	Microgastrinae	Apanteles	Apanteles jesusugaldei	Daniel H. Janzen	djanzen@sas.upenn.edu	Aguna Burns02	03-SRNP-31150 | Hesperiidae	Jose Perez	01-Nov-2003	Costa Rica	Alajuela	Area de Conservacion Guanacaste	Sector Rincon Rainforest	Sendero Parcelas	10.9078	-85.2914	375
DHJPAR0001591	04-SRNP-40254	ASBAC575-05	BOLD:ACE8120	657	0	5	DQ492266	Yes	DHJPAR0001591	Microgastrinae	Apanteles	Apanteles jesusugaldei	Daniel H. Janzen	djanzen@sas.upenn.edu	Aguna Burns02	04-SRNP-40254 | Hesperiidae	Jose Perez	08-Feb-2004	Costa Rica	Alajuela	Area de Conservacion Guanacaste	Sector Rincon Rainforest	Sendero Juntas	10.9066	-85.2878	400
DHJPAR0001592	04-SRNP-40552	ASBAC576-05	BOLD:ACE8119	508	122	2	EU397012	No	DHJPAR0001592	Microgastrinae	Apanteles	Apanteles eugeniephillipsae	Daniel H. Janzen	djanzen@sas.upenn.edu	Narcosius samson	04-SRNP-40552 | Hesperiidae	Jose Perez	03-Apr-2004	Costa Rica	Alajuela	Area de Conservacion Guanacaste	Sector Rincon Rainforest	San Lucas	10.9185	-85.3034	320
DHJPAR0001593	03-SRNP-12775.1	ASBAC577-05		0		2		No	DHJPAR0001593	Microgastrinae	Apanteles	Apanteles bernardoespinozai	Daniel H. Janzen	djanzen@sas.upenn.edu	Astraptes talus	03-SRNP-12775.1 | Hesperiidae	Jose Perez	30-Sep-2003	Costa Rica	Alajuela	Area de Conservacion Guanacaste	Sector Rincon Rainforest	San Lucas	10.9185	-85.3034	320
DHJPAR0001594	03-SRNP-21865	ASBAC578-05		0		2		No	DHJPAR0001594	Microgastrinae	Apanteles		Daniel H. Janzen	djanzen@sas.upenn.edu	Astraptes apastus	03-SRNP-21865 | Hesperiidae	Petrona Rios	24-Dec-2003	Costa Rica	Guanacaste	Area de Conservacion Guanacaste	Sector Pitilla	Loaiciga	11.0198	-85.4134	445
DHJPAR0001595	04-SRNP-34604	ASBAC579-05		419	0	2	EU396737	No	DHJPAR0001595	Microgastrinae	Apanteles	Apanteles cinthiabarrantesae	Daniel H. Janzen	djanzen@sas.upenn.edu	Ategumia lotanalis	04-SRNP-34604 | Crambidae	Juan Jose Victor	31-Aug-2004	Costa Rica	Guanacaste	Area de Conservacion Guanacaste	Sector Pitilla	Sendero Nacho	10.9845	-85.4248	710
DHJPAR0001596	02-SRNP-2974	ASBAC580-05	BOLD:AAA5341	614	0	5	DQ492267	Yes	DHJPAR0001596	Microgastrinae	Apanteles	Apanteles carlosviquezi	Daniel H. Janzen	djanzen@sas.upenn.edu	Telemiades oiclus	02-SRNP-2974 | Hesperiidae	Carolina Cano	08-Jun-2002	Costa Rica	Alajuela	Area de Conservacion Guanacaste	Sector San Cristobal	Rio Blanco Abajo	10.9004	-85.3725	500
DHJPAR0001597	03-SRNP-1279	ASBAC581-05	BOLD:AAC8285	419	0	2	EU396639	No	DHJPAR0001597	Microgastrinae	Apanteles	Apanteles guillermopereirai	Daniel H. Janzen	djanzen@sas.upenn.edu	Nisoniades godma	03-SRNP-1279 | Hesperiidae	Lucia Rios	24-Feb-2003	Costa Rica	Guanacaste	Area de Conservacion Guanacaste	Sector Del Oro	Quebrada Trigal	11.0268	-85.4955	290
DHJPAR0001598	02-SRNP-7550	ASBAC582-05	BOLD:AAB6131	419	0	2	EU396463	No	DHJPAR0001598	Microgastrinae	Apanteles	Apanteles calixtomoragai	Daniel H. Janzen	djanzen@sas.upenn.edu	Milanion marciana	02-SRNP-7550 | Hesperiidae	Freyci Vargas	16-Jul-2002	Costa Rica	Alajuela	Area de Conservacion Guanacaste	Sector Rincon Rainforest	Camino Rio Francia	10.9043	-85.2865	410
DHJPAR0001599	04-SRNP-33935	ASBAC583-05		419	0	2	EU396738	No	DHJPAR0001599	Microgastrinae	Apanteles	Apanteles cinthiabarrantesae	Daniel H. Janzen	djanzen@sas.upenn.edu	Ategumia lotanalis	04-SRNP-33935 | Crambidae	Manuel Rios	09-Aug-2004	Costa Rica	Guanacaste	Area de Conservacion Guanacaste	Sector Pitilla	Sendero Rotulo	11.0135	-85.4241	510
DHJPAR0001600	04-SRNP-34848	ASBAC584-05	BOLD:AAA7225	641	0	5	DQ492268	Yes	DHJPAR0001600	Microgastrinae	Apanteles	Apanteles josecortesi	Daniel H. Janzen	djanzen@sas.upenn.edu	Nascus broteas	04-SRNP-34848 | Hesperiidae	Manuel Rios	11-Oct-2004	Costa Rica	Guanacaste	Area de Conservacion Guanacaste	Sector Pitilla	Sendero Mismo	10.9876	-85.4197	680
DHJPAR0001601	02-SRNP-6229	ASBAC585-05	BOLD:ABX6539	419	0	2	EU396669	No	DHJPAR0001601	Microgastrinae	Apanteles	Apanteles manuelpereirai	Daniel H. Janzen	djanzen@sas.upenn.edu	Telemiades antiope	02-SRNP-6229 | Hesperiidae	gusaneros	12-Mar-2002	Costa Rica	Alajuela	Area de Conservacion Guanacaste	Sector Rincon Rainforest	Camino Rio Francia	10.9043	-85.2865	410
DHJPAR0001602	04-SRNP-45868	ASBAC586-05	BOLD:AAE6783	419	0	2	EU396673	No	DHJPAR0001602	Microgastrinae	Apanteles	Apanteles andreacalvoae	Daniel H. Janzen	djanzen@sas.upenn.edu	Perichares prestoeaphaga	04-SRNP-45868 | Hesperiidae	Manuel Pereira	23-Jun-2004	Costa Rica	Guanacaste	Area de Conservacion Guanacaste	Sector Cacao	Estacion Gongora	10.887	-85.4744	570
DHJPAR0001603	02-SRNP-2947	ASBAC587-05	BOLD:AAA7225	657	0	5	DQ492269	Yes	DHJPAR0001603	Microgastrinae	Apanteles	Apanteles josecortesi	Daniel H. Janzen	djanzen@sas.upenn.edu	Nascus Burns02	02-SRNP-2947 | Hesperiidae	Gloria Sihezar	21-May-2002	Costa Rica	Alajuela	Area de Conservacion Guanacaste	El Ensayo	Camino Ensayo	10.9515	-85.3739	500
DHJPAR0001604	02-SRNP-14777	ASBAC588-05	BOLD:AAB9403	657	0	5	DQ492270	Yes	DHJPAR0001604	Microgastrinae	Apanteles	Apanteles diegotorresi	Daniel H. Janzen	djanzen@sas.upenn.edu	Achlyodes busirus	02-SRNP-14777 | Hesperiidae	gusaneros	22-May-2002	Costa Rica	Guanacaste	Area de Conservacion Guanacaste	Sector Del Oro	Bosque Aguirre	11.0006	-85.438	620
DHJPAR0001605	04-SRNP-33636	ASBAC589-05	BOLD:AAE6783	657	0	5	DQ492271	Yes	DHJPAR0001605	Microgastrinae	Apanteles	Apanteles andreacalvoae	Daniel H. Janzen	djanzen@sas.upenn.edu	Perichares prestoeaphaga	04-SRNP-33636 | Hesperiidae	Calixto Moraga	07-Jul-2004	Costa Rica	Guanacaste	Area de Conservacion Guanacaste	Sector Pitilla	Sendero Laguna	10.9888	-85.4234	680
DHJPAR0001607	03-SRNP-27329	ASBAC591-05	BOLD:AAE6746	657	0	5	DQ492272	Yes	DHJPAR0001607	Microgastrinae	Apanteles	Apanteles pabloumanai	Daniel H. Janzen	djanzen@sas.upenn.edu	Calliades zeutus	03-SRNP-27329 | Hesperiidae	Guillermo Pereira	29-Dec-2003	Costa Rica	Guanacaste	Area de Conservacion Guanacaste	Sector Santa Rosa	Bosque San Emilio	10.8439	-85.6138	300
DHJPAR0001608	04-SRNP-55638	ASBAC592-05	BOLD:AAB2976	614	0	5	DQ492273	Yes	DHJPAR0001608	Microgastrinae	Apanteles	Apanteles adrianaguilarae	Daniel H. Janzen	djanzen@sas.upenn.edu	Anacrusis nephrodes	04-SRNP-55638 | Tortricidae	Petrona Rios	02-Nov-2004	Costa Rica	Guanacaste	Area de Conservacion Guanacaste	Sector Pitilla	Sendero Cuestona	10.9945	-85.4146	640
DHJPAR0001609	02-SRNP-3051	ASBAC593-05		0		2		No	DHJPAR0001609	Microgastrinae	Apanteles	Apanteles anamartinezae	Daniel H. Janzen	djanzen@sas.upenn.edu	Atteva zebra	02-SRNP-3051 | Yponomeutidae	Carolina Cano	20-May-2002	Costa Rica	Alajuela	Area de Conservacion Guanacaste	Sector San Cristobal	Sendero Corredor	10.8787	-85.3896	620
DHJPAR0001610	02-SRNP-24404	ASBAC594-05	BOLD:AAA6181	657	0	5	DQ492274	Yes	DHJPAR0001610	Microgastrinae	Apanteles	Apanteles diniamartinezae	Daniel H. Janzen	djanzen@sas.upenn.edu	Astraptes HIHAMP	02-SRNP-24404 | Hesperiidae	Harry Ramirez	24-Dec-2002	Costa Rica	Guanacaste	Area de Conservacion Guanacaste	Sector Cacao	Naranjales	10.9227	-85.4641	1030
DHJPAR0001611	02-SRNP-1067	ASBAC595-05	BOLD:AAD2320	419	0	2	EU396768	No	DHJPAR0001611	Microgastrinae	Apanteles	Apanteles carloscastilloi	Daniel H. Janzen	djanzen@sas.upenn.edu	Stenoma completella	02-SRNP-1067 | Elachistidae	Tom Prescott	09-Mar-2002	Costa Rica	Alajuela	Area de Conservacion Guanacaste	Sector San Cristobal	Rio Blanco Abajo	10.9004	-85.3725	500
DHJPAR0001612	04-SRNP-2263	ASBAC596-05	BOLD:AAC8285	419	0	2	EU396640	No	DHJPAR0001612	Microgastrinae	Apanteles	Apanteles guillermopereirai	Daniel H. Janzen	djanzen@sas.upenn.edu	Nisoniades godma	04-SRNP-2263 | Hesperiidae	Elda Araya	18-May-2004	Costa Rica	Alajuela	Area de Conservacion Guanacaste	Sector San Cristobal	Rio Blanco Abajo	10.9004	-85.3725	500
DHJPAR0001613	04-SRNP-46868	ASBAC597-05	BOLD:AAE2842	419	0	2	EU396473	No	DHJPAR0001613	Microgastrinae	Apanteles	Apanteles carolinacanoae	Daniel H. Janzen	djanzen@sas.upenn.edu	Pyrgus oileus	04-SRNP-46868 | Hesperiidae	Mariano Pereira	17-Jul-2004	Costa Rica	Guanacaste	Area de Conservacion Guanacaste	Sector Cacao	Gongora Bananal	10.8892	-85.4761	600
DHJPAR0001614	02-SRNP-2364	ASBAC598-05	BOLD:AAD2320	419	0	2	EU396769	No	DHJPAR0001614	Microgastrinae	Apanteles	Apanteles carloscastilloi	Daniel H. Janzen	djanzen@sas.upenn.edu	Stenoma completella	02-SRNP-2364 | Elachistidae	Osvaldo Espinoza	06-May-2002	Costa Rica	Alajuela	Area de Conservacion Guanacaste	Sector San Cristobal	Rio Blanco Abajo	10.9004	-85.3725	500
DHJPAR0001615	04-SRNP-42083	ASBAC599-05		0		2		No	DHJPAR0001615	Microgastrinae	Apanteles	Apanteles bernardoespinozai	Daniel H. Janzen	djanzen@sas.upenn.edu	Astraptes apastus	04-SRNP-42083 | Hesperiidae	Minor Carmona	05-Sep-2004	Costa Rica	Alajuela	Area de Conservacion Guanacaste	Sector Rincon Rainforest	Rio Francia Arriba	10.8967	-85.29	400
DHJPAR0001616	02-SRNP-18526	ASBAC600-05	BOLD:AAD2262	614	1	5	DQ492275	Yes	DHJPAR0001616	Microgastrinae	Apanteles	Apanteles ciriloumanai	Daniel H. Janzen	djanzen@sas.upenn.edu	Bungalotis erythus	02-SRNP-18526 | Hesperiidae	Carolina Cano	09-Sep-2002	Costa Rica	Alajuela	Area de Conservacion Guanacaste	Sector San Cristobal	Sendero Corredor	10.8787	-85.3896	620
DHJPAR0001617	04-SRNP-33940	ASBAC601-05		419	0	2	EU396739	No	DHJPAR0001617	Microgastrinae	Apanteles	Apanteles cinthiabarrantesae	Daniel H. Janzen	djanzen@sas.upenn.edu	Ategumia lotanalis	04-SRNP-33940 | Crambidae	Manuel Rios	09-Aug-2004	Costa Rica	Guanacaste	Area de Conservacion Guanacaste	Sector Pitilla	Sendero Rotulo	11.0135	-85.4241	510
DHJPAR0001618	02-SRNP-6416	ASBAC602-05		419	0	2	EU396740	No	DHJPAR0001618	Microgastrinae	Apanteles	Apanteles cinthiabarrantesae	Daniel H. Janzen	djanzen@sas.upenn.edu	Ategumia lotanalis	02-SRNP-6416 | Crambidae	Jose Perez	02-Mar-2002	Costa Rica	Alajuela	Area de Conservacion Guanacaste	Sector Rincon Rainforest	Rio Francia Arriba	10.8967	-85.29	400
DHJPAR0001619	04-SRNP-34656	ASBAC603-05		500	129	2	EU396827	No	DHJPAR0001619	Microgastrinae	Apanteles	Apanteles adrianaguilarae	Daniel H. Janzen	djanzen@sas.upenn.edu	Anacrusis nephrodes	04-SRNP-34656 | Tortricidae	Petrona Rios	05-Sep-2004	Costa Rica	Guanacaste	Area de Conservacion Guanacaste	Sector Pitilla	Sendero Cuestona	10.9945	-85.4146	640
DHJPAR0001621	02-SRNP-1979	ASBAC605-05	BOLD:AAB2976	651	1	5	DQ492276	Yes	DHJPAR0001621	Microgastrinae	Apanteles	Apanteles adrianaguilarae	Daniel H. Janzen	djanzen@sas.upenn.edu	Anacrusis nephrodes	02-SRNP-1979 | Tortricidae	Gloria Sihezar	17-Apr-2002	Costa Rica	Alajuela	Area de Conservacion Guanacaste	Sector San Cristobal	Sendero Corredor	10.8787	-85.3896	620
DHJPAR0001622	02-SRNP-6692.02	ASBAC606-05	BOLD:AAC2164	657	0	5	DQ492277	Yes	DHJPAR0001622	Microgastrinae	Apanteles	Apanteles cinthiabarrantesae	Daniel H. Janzen	djanzen@sas.upenn.edu	Ategumia lotanalis	02-SRNP-6692.02 | Crambidae	Fraysi Vargas	02-Apr-2002	Costa Rica	Alajuela	Area de Conservacion Guanacaste	Sector Rincon Rainforest	Sendero Venado	10.8968	-85.27	420
DHJPAR0001624	02-SRNP-2977	ASBAC608-05	BOLD:AAA3684	419	0	2	EU396589	No	DHJPAR0001624	Microgastrinae	Apanteles	Apanteles osvaldoespinozai	Daniel H. Janzen	djanzen@sas.upenn.edu	Astraptes INGCUP	02-SRNP-2977 | Hesperiidae	Carolina Cano	23-Jun-2002	Costa Rica	Alajuela	Area de Conservacion Guanacaste	Sector San Cristobal	Rio Blanco Abajo	10.9004	-85.3725	500
DHJPAR0001625	03-SRNP-23277	ASBAC609-05	BOLD:AAJ1383	419	0	2	EU396797	No	DHJPAR0001625	Microgastrinae	Apanteles	Apanteles gloriasihezarae	Daniel H. Janzen	djanzen@sas.upenn.edu	Desmia octomaculalisDHJ06	03-SRNP-23277 | Crambidae	Mariano Pereira	24-Oct-2003	Costa Rica	Guanacaste	Area de Conservacion Guanacaste	Sector Cacao	Sendero Arenales	10.9247	-85.4674	1080
DHJPAR0001626	01-SRNP-5314	ASBAC610-05		0		2		No	DHJPAR0001626	Microgastrinae	Apanteles		Daniel H. Janzen	djanzen@sas.upenn.edu	Astraptes YESENN	01-SRNP-5314 | Hesperiidae	Jose Perez	15-Aug-2001	Costa Rica	Alajuela	Area de Conservacion Guanacaste	Sector Rincon Rainforest	Rio Francia Arriba	10.8967	-85.29	400
DHJPAR0001627	92-SRNP-172	ASBAC611-05	BOLD:AAA2143	419	0	2	EU397211	No	DHJPAR0001627	Microgastrinae	Apanteles	Apanteles manuelzumbadoi	Daniel H. Janzen	djanzen@sas.upenn.edu	Telemiades fides	92-SRNP-172 | Hesperiidae	gusaneros	03-Oct-1992	Costa Rica	Guanacaste	Area de Conservacion Guanacaste	Sector Santa Rosa	Vado Cuajiniquil	10.8827	-85.612	255
DHJPAR0001628	00-SRNP-9184	ASBAC612-05	BOLD:AAB4227	419	0	2	EU396493	No	DHJPAR0001628	Microgastrinae	Apanteles	Apanteles anabellecordobae	Daniel H. Janzen	djanzen@sas.upenn.edu	Achlyodes pallida	00-SRNP-9184 | Hesperiidae	Mariano Pereira	30-Mar-2000	Costa Rica	Guanacaste	Area de Conservacion Guanacaste	Sector Cacao	Estacion Cacao	10.9269	-85.4682	1150
DHJPAR0001629	04-SRNP-46971	ASBAC613-05	BOLD:AAC8285	419	0	2	EU396641	No	DHJPAR0001629	Microgastrinae	Apanteles	Apanteles guillermopereirai	Daniel H. Janzen	djanzen@sas.upenn.edu	Nisoniades godma	04-SRNP-46971 | Hesperiidae	Manuel Pereira	13-Jul-2004	Costa Rica	Guanacaste	Area de Conservacion Guanacaste	Sector Cacao	Gongora Bananal	10.8892	-85.4761	600
DHJPAR0001630	04-SRNP-45195	ASBAC614-05	BOLD:AAB2664	419	0	2	EU396628	No	DHJPAR0001630	Microgastrinae	Apanteles	Apanteles ruthfrancoae	Daniel H. Janzen	djanzen@sas.upenn.edu	Staphylus Janzen03	04-SRNP-45195 | Hesperiidae	Dunia Garcia	16-Apr-2004	Costa Rica	Guanacaste	Area de Conservacion Guanacaste	Sector Cacao	Puente Gongora	10.8849	-85.472	540
DHJPAR0001632	04-SRNP-31136	ASBAC616-05	BOLD:AAC1190	657	0	5	DQ492278	Yes	DHJPAR0001632	Microgastrinae	Apanteles	Apanteles robertoespinozai	Daniel H. Janzen	djanzen@sas.upenn.edu	Desmia same as 03-37400	04-SRNP-31136 | Crambidae	Manuel Rios	26-Mar-2004	Costa Rica	Guanacaste	Area de Conservacion Guanacaste	Sector Pitilla	Sendero Memos	10.9817	-85.4278	740
DHJPAR0001633	04-SRNP-2098	ASBAC617-05	BOLD:AAA6181	419	0	2	EU397004	No	DHJPAR0001633	Microgastrinae	Apanteles	Apanteles diniamartinezae	Daniel H. Janzen	djanzen@sas.upenn.edu	Astraptes INGCUP	04-SRNP-2098 | Hesperiidae	Carolina Cano	18-May-2004	Costa Rica	Alajuela	Area de Conservacion Guanacaste	Sector San Cristobal	Puente Palma	10.9163	-85.3787	460
DHJPAR0001634	00-SRNP-2451	ASBAC618-05	BOLD:AAA3684	657	0	5	DQ492279	Yes	DHJPAR0001634	Microgastrinae	Apanteles	Apanteles osvaldoespinozai	Daniel H. Janzen	djanzen@sas.upenn.edu	Astraptes YESENN	00-SRNP-2451 | Hesperiidae	Lucia Rios	30-May-2000	Costa Rica	Guanacaste	Area de Conservacion Guanacaste	Sector Del Oro	Quebrada Serrano	11.0002	-85.4561	585
DHJPAR0001635	00-SRNP-6056	ASBAC619-05	BOLD:AAA3684	419	0	2	EU396590	No	DHJPAR0001635	Microgastrinae	Apanteles	Apanteles osvaldoespinozai	Daniel H. Janzen	djanzen@sas.upenn.edu	Astraptes SENNOV	00-SRNP-6056 | Hesperiidae	gusaneros	15-Feb-2000	Costa Rica	Guanacaste	Area de Conservacion Guanacaste	Sector Orosi	Vado Rio Espavelar	10.9468	-85.567	275
DHJPAR0001636	04-SRNP-41834	ASBAC620-05	BOLD:AAC1151	383	0	2	EU396436	No	DHJPAR0001636	Microgastrinae	Apanteles	Apanteles eldarayae	Daniel H. Janzen	djanzen@sas.upenn.edu	Pyrrhopyge zenodorus	04-SRNP-41834 | Hesperiidae	Minor Carmona	04-Oct-2004	Costa Rica	Alajuela	Area de Conservacion Guanacaste	Sector Rincon Rainforest	Sendero Rincon	10.8962	-85.2777	430
DHJPAR0001637	02-SRNP-7382	ASBAC621-05	BOLD:AAA3684	419	0	2	EU396591	No	DHJPAR0001637	Microgastrinae	Apanteles	Apanteles osvaldoespinozai	Daniel H. Janzen	djanzen@sas.upenn.edu	Astraptes YESENN	02-SRNP-7382 | Hesperiidae	Jose Perez	15-Jul-2002	Costa Rica	Alajuela	Area de Conservacion Guanacaste	Sector Rincon Rainforest	Sendero Rincon	10.8962	-85.2777	430
DHJPAR0001638	04-SRNP-45545	ASBAC622-05	BOLD:AAB2664	381	1	2	EU396629	No	DHJPAR0001638	Microgastrinae	Apanteles	Apanteles ruthfrancoae	Daniel H. Janzen	djanzen@sas.upenn.edu	Staphylus vulgata	04-SRNP-45545 | Hesperiidae	Manuel Pereira	29-May-2004	Costa Rica	Guanacaste	Area de Conservacion Guanacaste	Sector Cacao	Cuesta Caimito	10.8908	-85.4719	640
DHJPAR0001639	00-SRNP-14619	ASBAC623-05		0		1		No	DHJPAR0001639	Microgastrinae	Apanteles		Daniel H. Janzen	djanzen@sas.upenn.edu	Urbanus simplicius	00-SRNP-14619 | Hesperiidae	Jose Perez	30-Sep-2000	Costa Rica	Alajuela	Area de Conservacion Guanacaste	Sector Rincon Rainforest	Sendero Anonas	10.9053	-85.2788	405
DHJPAR0001640	00-SRNP-21820	ASBAC624-05		0		2		No	DHJPAR0001640	Microgastrinae	Apanteles		Daniel H. Janzen	djanzen@sas.upenn.edu	Autochton longipennis	00-SRNP-21820 | Hesperiidae	Carolina Cano	28-Nov-2000	Costa Rica	Alajuela	Area de Conservacion Guanacaste	Sector San Cristobal	Sendero Corredor	10.8787	-85.3896	620
DHJPAR0001641	99-SRNP-17069	ASBAC625-05	BOLD:AAA3684	419	0	2	EU396592	No	DHJPAR0001641	Microgastrinae	Apanteles	Apanteles osvaldoespinozai	Daniel H. Janzen	djanzen@sas.upenn.edu	Astraptes YESENN	99-SRNP-17069 | Hesperiidae	Harry Ramirez	28-Jan-2000	Costa Rica	Guanacaste	Area de Conservacion Guanacaste	Sector Cacao	Sendero Salto	10.9302	-85.4694	1000
DHJPAR0001642	04-SRNP-45450	ASBAC626-05		0		2		No	DHJPAR0001642	Microgastrinae	Apanteles	Apanteles sergioriosi	Daniel H. Janzen	djanzen@sas.upenn.edu	Urbanus simplicius	04-SRNP-45450 | Hesperiidae	Manuel Pereira	12-May-2004	Costa Rica	Guanacaste	Area de Conservacion Guanacaste	Sector Cacao	Gongora Bananal	10.8892	-85.4761	600
DHJPAR0001643	04-SRNP-40491	ASBAC627-05	BOLD:AAA6181	419	0	2	EU397005	No	DHJPAR0001643	Microgastrinae	Apanteles	Apanteles diniamartinezae	Daniel H. Janzen	djanzen@sas.upenn.edu	Astraptes LOHAMP	04-SRNP-40491 | Hesperiidae	Gloria Sihezar	14-Mar-2004	Costa Rica	Alajuela	Area de Conservacion Guanacaste	Sector Rincon Rainforest	Sendero Rincon	10.8962	-85.2777	430
DHJPAR0001644	01-SRNP-9182	ASBAC628-05	BOLD:ABX6539	419	0	2	EU396670	No	DHJPAR0001644	Microgastrinae	Apanteles	Apanteles manuelpereirai	Daniel H. Janzen	djanzen@sas.upenn.edu	Telemiades antiope	01-SRNP-9182 | Hesperiidae	Roster Moraga	11-Apr-2001	Costa Rica	Guanacaste	Area de Conservacion Guanacaste	Sector Del Oro	Quebrada Serrano	11.0002	-85.4561	585
DHJPAR0001645	02-SRNP-29405	ASBAC629-05	BOLD:AAB2664	657	0	5	DQ492280	Yes	DHJPAR0001645	Microgastrinae	Apanteles	Apanteles ruthfrancoae	Daniel H. Janzen	djanzen@sas.upenn.edu	Staphylus vulgata	02-SRNP-29405 | Hesperiidae	Lucia Rios	19-Sep-2002	Costa Rica	Guanacaste	Area de Conservacion Guanacaste	Sector Del Oro	Quebrada Raiz	11.0287	-85.4867	280
DHJPAR0001646	91-SRNP-2421	ASBAC630-05		419	0	2	EU397010	No	DHJPAR0001646	Microgastrinae	Apanteles	Apanteles ricardocaleroi	Daniel H. Janzen	djanzen@sas.upenn.edu	Aguna asander	91-SRNP-2421 | Hesperiidae	gusaneros	24-Aug-1991	Costa Rica	Guanacaste	Area de Conservacion Guanacaste	Sector Santa Rosa	Alacran	10.8925	-85.6034	260
DHJPAR0001647	99-SRNP-5340	ASBAC631-05	BOLD:AAA3684	419	0	2	EU396593	No	DHJPAR0001647	Microgastrinae	Apanteles	Apanteles osvaldoespinozai	Daniel H. Janzen	djanzen@sas.upenn.edu	Astraptes INGCUP	99-SRNP-5340 | Hesperiidae	Osvaldo Espinoza	20-Jun-1999	Costa Rica	Alajuela	Area de Conservacion Guanacaste	Sector San Cristobal	Sendero Vivero	10.8674	-85.3874	730
DHJPAR0001648	97-SRNP-6443	ASBAC632-05	BOLD:AAC1151	419	0	2	EU396437	No	DHJPAR0001648	Microgastrinae	Apanteles	Apanteles eldarayae	Daniel H. Janzen	djanzen@sas.upenn.edu	Pyrrhopyge zenodorus	97-SRNP-6443 | Hesperiidae	Osvaldo Espinoza	18-Sep-1997	Costa Rica	Alajuela	Area de Conservacion Guanacaste	Sector San Cristobal	Vado Rio Cucaracho	10.8702	-85.3915	640
DHJPAR0001649	97-SRNP-3323	ASBAC633-05		0		2		No	DHJPAR0001649	Microgastrinae	Apanteles	Apanteles ruthfrancoae	Daniel H. Janzen	djanzen@sas.upenn.edu	Staphylus vulgata	97-SRNP-3323 | Hesperiidae	gusaneros	27-Aug-1997	Costa Rica	Guanacaste	Area de Conservacion Guanacaste	Sector Horizontes	Vado Esteron	10.7627	-85.56	95
DHJPAR0001650	00-SRNP-6852	ASBAC634-05	BOLD:AAA2143	657	0	5	DQ492281	Yes	DHJPAR0001650	Microgastrinae	Apanteles	Apanteles manuelzumbadoi	Daniel H. Janzen	djanzen@sas.upenn.edu	Telemiades fides	00-SRNP-6852 | Hesperiidae	gusaneros	18-May-2000	Costa Rica	Guanacaste	Area de Conservacion Guanacaste	Sector Pocosol	Puente Sontoli	10.9512	-85.5975	245
DHJPAR0001651	02-SRNP-29391	ASBAC635-05		419	0	2	EU396630	No	DHJPAR0001651	Microgastrinae	Apanteles	Apanteles ruthfrancoae	Daniel H. Janzen	djanzen@sas.upenn.edu	Staphylus vulgata	02-SRNP-29391 | Hesperiidae	Dunia Garcia	28-Sep-2002	Costa Rica	Guanacaste	Area de Conservacion Guanacaste	Sector Del Oro	Quebrada Salazar	11.0022	-85.4634	560
DHJPAR0001652	00-SRNP-107	ASBAC636-05	BOLD:AAC1151	419	0	2	EU396438	No	DHJPAR0001652	Microgastrinae	Apanteles	Apanteles eldarayae	Daniel H. Janzen	djanzen@sas.upenn.edu	Pyrrhopyge zenodorus	00-SRNP-107 | Hesperiidae	Gloria Sihezar	02-May-2000	Costa Rica	Alajuela	Area de Conservacion Guanacaste	Sector San Cristobal	Potrero Argentina	10.8902	-85.388	520
DHJPAR0001653	99-SRNP-12452	ASBAC637-05	BOLD:AAC1151	419	0	2	EU396434	No	DHJPAR0001653	Microgastrinae	Apanteles	Apanteles eldarayae	Daniel H. Janzen	djanzen@sas.upenn.edu	Pyrrhopyge zenodorus	99-SRNP-12452 | Hesperiidae	Gloria Sihezar	21-Oct-1999	Costa Rica	Alajuela	Area de Conservacion Guanacaste	Sector San Cristobal	Potrero Argentina	10.8902	-85.388	520
DHJPAR0001654	97-SRNP-4093	ASBAC638-05	BOLD:AAB2664	419	0	2	EU396626	No	DHJPAR0001654	Microgastrinae	Apanteles	Apanteles ruthfrancoae	Daniel H. Janzen	djanzen@sas.upenn.edu	Staphylus same as 97-4537	97-SRNP-4093 | Hesperiidae	Mariano Pereira	21-May-1997	Costa Rica	Guanacaste	Area de Conservacion Guanacaste	Sector El Hacha	Modulo Dos	11.0285	-85.5232	305
DHJPAR0001655	00-SRNP-10830	ASBAC639-05	BOLD:AAB2664	419	0	2	EU396627	No	DHJPAR0001655	Microgastrinae	Apanteles	Apanteles duniagarciae	Daniel H. Janzen	djanzen@sas.upenn.edu	Staphylus evemerus	00-SRNP-10830 | Hesperiidae	Mariano Pereira	05-Nov-2000	Costa Rica	Guanacaste	Area de Conservacion Guanacaste	Sector Cacao	Sendero Arenales	10.9247	-85.4674	1080
DHJPAR0001656	99-SRNP-13369	ASBAC640-05	BOLD:AAC1151	419	0	2	EU396435	No	DHJPAR0001656	Microgastrinae	Apanteles	Apanteles eldarayae	Daniel H. Janzen	djanzen@sas.upenn.edu	Pyrrhopyge zenodorus	99-SRNP-13369 | Hesperiidae	Freddy Quesada	26-Oct-1999	Costa Rica	Alajuela	Area de Conservacion Guanacaste	Sector San Cristobal	Sendero Perdido	10.8794	-85.3861	620
DHJPAR0001657	98-SRNP-4175	ASBAC641-05		0		1		No	DHJPAR0001657	Microgastrinae	Apanteles		Daniel H. Janzen	djanzen@sas.upenn.edu	Urbanus belli	98-SRNP-4175 | Hesperiidae	gusaneros	27-Feb-1998	Costa Rica	Guanacaste	Area de Conservacion Guanacaste	Sector El Hacha	Sendero Bejuquilla	11.03	-85.527	280
DHJPAR0001658	97-SRNP-4289	ASBAC642-05		0		1		No	DHJPAR0001658	Microgastrinae	Apanteles		Daniel H. Janzen	djanzen@sas.upenn.edu	Telemiades fides	97-SRNP-4289 | Hesperiidae	Mariano Pereira	07-Sep-1997	Costa Rica	Guanacaste	Area de Conservacion Guanacaste	Sector El Hacha	Finca Araya	11.0154	-85.5113	295
DHJPAR0001659	96-SRNP-1037	ASBAC643-05	BOLD:AAA2143	419	0	2	EU397194	No	DHJPAR0001659	Microgastrinae	Apanteles	Apanteles manuelzumbadoi	Daniel H. Janzen	djanzen@sas.upenn.edu	Telemiades fides	96-SRNP-1037 | Hesperiidae	gusaneros	15-Apr-1996	Costa Rica	Guanacaste	Area de Conservacion Guanacaste	Sector Orosi	Bosque Denso	10.9538	-85.4909	580
DHJPAR0001660	01-SRNP-5181	ASBAC644-05	BOLD:ABX6539	419	0	1	EU396667	No	DHJPAR0001660	Microgastrinae	Apanteles	Apanteles manuelpereirai	Daniel H. Janzen	djanzen@sas.upenn.edu	Telemiades antiope	01-SRNP-5181 | Hesperiidae	Freyci Vargas	24-Jul-2001	Costa Rica	Alajuela	Area de Conservacion Guanacaste	Sector Rincon Rainforest	Sendero Bejuco	10.9061	-85.2828	400
DHJPAR0001661	98-SRNP-4646	ASBAC645-05		0		1		No	DHJPAR0001661	Microgastrinae	Apanteles	Apanteles manuelzumbadoi	Daniel H. Janzen	djanzen@sas.upenn.edu	Telemiades fides	98-SRNP-4646 | Hesperiidae	Mariano Pereira	04-Jun-1998	Costa Rica	Guanacaste	Area de Conservacion Guanacaste	Sector El Hacha	Sendero Tigre	11.0317	-85.5262	280
DHJPAR0001662	92-SRNP-4401	ASBAC646-05	BOLD:AAE2842	419	0	2	EU396470	No	DHJPAR0001662	Microgastrinae	Apanteles	Apanteles carolinacanoae	Daniel H. Janzen	djanzen@sas.upenn.edu	Pyrgus oileus	92-SRNP-4401 | Hesperiidae	gusaneros	22-Aug-1992	Costa Rica	Guanacaste	Area de Conservacion Guanacaste	Sector Santa Rosa	Cafetal	10.8583	-85.6109	280
DHJPAR0001663	98-SRNP-4503	ASBAC647-05		0		2		No	DHJPAR0001663	Microgastrinae	Apanteles		Daniel H. Janzen	djanzen@sas.upenn.edu	Telemiades fides	98-SRNP-4503 | Hesperiidae	Lucia Rios	03-Jan-1998	Costa Rica	Guanacaste	Area de Conservacion Guanacaste	Sector El Hacha	Sendero Bejuquilla	11.03	-85.527	280
DHJPAR0001664	00-SRNP-6374	ASBAC648-05	BOLD:AAA2143	657	0	7	DQ492282	Yes	DHJPAR0001664	Microgastrinae	Apanteles	Apanteles manuelzumbadoi	Daniel H. Janzen	djanzen@sas.upenn.edu	Telemiades fides	00-SRNP-6374 | Hesperiidae	gusaneros	25-Mar-2000	Costa Rica	Guanacaste	Area de Conservacion Guanacaste	Sector Orosi	Vado Rio Espavelar	10.9468	-85.567	275
DHJPAR0001665	01-SRNP-9217	ASBAC649-05	BOLD:AAA2143	657	0	7	DQ492283	Yes	DHJPAR0001665	Microgastrinae	Apanteles	Apanteles manuelzumbadoi	Daniel H. Janzen	djanzen@sas.upenn.edu	Telemiades fides	01-SRNP-9217 | Hesperiidae	Lucia Rios	23-Apr-2001	Costa Rica	Guanacaste	Area de Conservacion Guanacaste	Sector El Hacha	Sendero Tigre	11.0317	-85.5262	280
DHJPAR0001666	02-SRNP-4102	ASBAC650-05	BOLD:AAA2143	657	0	5	DQ492284	Yes	DHJPAR0001666	Microgastrinae	Apanteles	Apanteles manuelzumbadoi	Daniel H. Janzen	djanzen@sas.upenn.edu	Telemiades fides	02-SRNP-4102 | Hesperiidae	Lucia Rios	06-Feb-2002	Costa Rica	Guanacaste	Area de Conservacion Guanacaste	Sector El Hacha	Sendero Bejuquilla	11.03	-85.527	280
DHJPAR0001667	97-SRNP-3898	ASBAC651-05	BOLD:AAE2842	419	0	2	EU396471	No	DHJPAR0001667	Microgastrinae	Apanteles	Apanteles carolinacanoae	Daniel H. Janzen	djanzen@sas.upenn.edu	Pyrgus oileus	97-SRNP-3898 | Hesperiidae	gusaneros	25-Sep-1997	Costa Rica	Guanacaste	Area de Conservacion Guanacaste	Sector Santa Rosa	Cafetal	10.8583	-85.6109	280
DHJPAR0001668	00-SRNP-2445	ASBAC652-05	BOLD:AAA2143	657	0	7	DQ492285	Yes	DHJPAR0001668	Microgastrinae	Apanteles	Apanteles manuelzumbadoi	Daniel H. Janzen	djanzen@sas.upenn.edu	Telemiades fides	00-SRNP-2445 | Hesperiidae	gusaneros	12-Apr-2000	Costa Rica	Guanacaste	Area de Conservacion Guanacaste	Sector El Hacha	Sendero Tigre	11.0317	-85.5262	280
DHJPAR0001669	94-SRNP-7636	ASBAC653-05		0		1		No	DHJPAR0001669	Microgastrinae	Apanteles		Daniel H. Janzen	djanzen@sas.upenn.edu	Urbanus albimargo	94-SRNP-7636 | Hesperiidae	gusaneros	23-Oct-1994	Costa Rica	Guanacaste	Area de Conservacion Guanacaste	Sector Orosi	Vado Rio Espavelar	10.9468	-85.567	275
DHJPAR0001670	01-SRNP-9222	ASBAC654-05	BOLD:ABY7235	657	0	5	DQ492286	Yes	DHJPAR0001670	Microgastrinae	Apanteles	Apanteles angelsolisi	Daniel H. Janzen	djanzen@sas.upenn.edu	Urbanus albimargo	01-SRNP-9222 | Hesperiidae	Lucia Rios	20-Apr-2001	Costa Rica	Guanacaste	Area de Conservacion Guanacaste	Sector El Hacha	Sendero Tigre	11.0317	-85.5262	280
DHJPAR0001674	01-SRNP-17370	ASBAC658-05		368	0	2	EU397234	No	DHJPAR0001674	Microgastrinae	Apanteles	Apanteles bernardoespinozai	Daniel H. Janzen	djanzen@sas.upenn.edu	Urbanus teleus	01-SRNP-17370 | Hesperiidae	gusaneros	30-Oct-2001	Costa Rica	Guanacaste	Area de Conservacion Guanacaste	Sector Santa Rosa	Sendero Carbonal	10.7759	-85.658	7
DHJPAR0001675	96-SRNP-9935	ASBAC659-05		369	0	4	EU397548	No	DHJPAR0001675	Microgastrinae	Apanteles	Apanteles bernardoespinozai	Daniel H. Janzen	djanzen@sas.upenn.edu	Urbanus doryssusDHJ02	96-SRNP-9935 | Hesperiidae	gusaneros	14-Sep-1996	Costa Rica	Guanacaste	Area de Conservacion Guanacaste	Sector Horizontes	Vado Esteron	10.7627	-85.56	95
DHJPAR0001676	92-SRNP-3730	ASBAC660-05		0		1		No	DHJPAR0001676	Microgastrinae	Apanteles		Daniel H. Janzen	djanzen@sas.upenn.edu	Urbanus dorantes	92-SRNP-3730 | Hesperiidae	gusaneros	08-May-1992	Costa Rica	Guanacaste	Area de Conservacion Guanacaste	Sector Santa Rosa	Cafetal	10.8583	-85.6109	280
DHJPAR0001677	01-SRNP-2944	ASBAC661-05		365	3	2	EU397635	No	DHJPAR0001677	Microgastrinae	Apanteles	Apanteles bernardoespinozai	Daniel H. Janzen	djanzen@sas.upenn.edu	Urbanus dorantes	01-SRNP-2944 | Hesperiidae	Gloria Sihezar	06-Sep-2001	Costa Rica	Alajuela	Area de Conservacion Guanacaste	Sector San Cristobal	Rio Blanco Abajo	10.9004	-85.3725	500
DHJPAR0001678	94-SRNP-4844	ASBAC662-05	BOLD:AAA3684	419	0	2	EU396584	No	DHJPAR0001678	Microgastrinae	Apanteles	Apanteles osvaldoespinozai	Daniel H. Janzen	djanzen@sas.upenn.edu	Astraptes INGCUP	94-SRNP-4844 | Hesperiidae	gusaneros	07-May-1994	Costa Rica	Guanacaste	Area de Conservacion Guanacaste	Sector Santa Rosa	Vado Cuajiniquil	10.8827	-85.612	255
DHJPAR0001679	95-SRNP-19	ASBAC663-05		0		1		No	DHJPAR0001679	Microgastrinae	Apanteles		Daniel H. Janzen	djanzen@sas.upenn.edu	Urbanus dorantes	95-SRNP-19 | Hesperiidae	gusaneros	28-Jan-1995	Costa Rica	Guanacaste	Area de Conservacion Guanacaste	Sector Santa Rosa	Vado Cuajiniquil	10.8827	-85.612	255
DHJPAR0001680	97-SRNP-3252	ASBAC664-05		378	1	3	EU397235	No	DHJPAR0001680	Microgastrinae	Apanteles	Apanteles bernardoespinozai	Daniel H. Janzen	djanzen@sas.upenn.edu	Urbanus teleus	97-SRNP-3252 | Hesperiidae	Guillermo Pereira	08-Jan-1997	Costa Rica	Guanacaste	Area de Conservacion Guanacaste	Sector Santa Rosa	Vado Rio Calera	10.8027	-85.6742	10
DHJPAR0002154	05-SRNP-1837	ASBAC665-06	BOLD:AAA7014	615	4	1	EU397457	No	DHJPAR0002154	Microgastrinae	Apanteles	Apanteles anamartinezae	Daniel H. Janzen	djanzen@sas.upenn.edu	Atteva zebra	05-SRNP-1837 | Yponomeutidae	Gloria Sihezar	15-Apr-2005	Costa Rica	Alajuela	Area de Conservacion Guanacaste	Sector San Cristobal	Potrero Argentina	10.8902	-85.388	520
DHJPAR0002155	05-SRNP-21183	ASBAC666-06	BOLD:AAA2143	618	2	2	EU397195	Yes	DHJPAR0002155	Microgastrinae	Apanteles	Apanteles manuelzumbadoi	Daniel H. Janzen	djanzen@sas.upenn.edu	Telemiades fides	05-SRNP-21183 | Hesperiidae	Lucia Rios	24-Mar-2005	Costa Rica	Guanacaste	Area de Conservacion Guanacaste	Sector Del Oro	Puente Mena	11.0456	-85.4574	280
DHJPAR0002156	04-SRNP-27331	ASBAC667-06	BOLD:AAA6181	657	0	2	EU397001	Yes	DHJPAR0002156	Microgastrinae	Apanteles	Apanteles diniamartinezae	Daniel H. Janzen	djanzen@sas.upenn.edu	Astraptes LOHAMP	04-SRNP-27331 | Hesperiidae	Roster Moraga	24-Jan-2005	Costa Rica	Guanacaste	Area de Conservacion Guanacaste	Sector Del Oro	Guacimos	11.0145	-85.4749	380
DHJPAR0002157	05-SRNP-1836	ASBAC668-06	BOLD:AAA7014	618	3	2	EU397458	Yes	DHJPAR0002157	Microgastrinae	Apanteles	Apanteles anamartinezae	Daniel H. Janzen	djanzen@sas.upenn.edu	Atteva zebra	05-SRNP-1836 | Yponomeutidae	Gloria Sihezar	15-Jun-2005	Costa Rica	Alajuela	Area de Conservacion Guanacaste	Sector San Cristobal	Potrero Argentina	10.8902	-85.388	520
DHJPAR0002158	05-SRNP-1839	ASBAC669-06	BOLD:AAA7014	609	5	1	EU397459	No	DHJPAR0002158	Microgastrinae	Apanteles	Apanteles anamartinezae	Daniel H. Janzen	djanzen@sas.upenn.edu	Atteva zebra	05-SRNP-1839 | Yponomeutidae	Gloria Sihezar	15-Apr-2005	Costa Rica	Alajuela	Area de Conservacion Guanacaste	Sector San Cristobal	Potrero Argentina	10.8902	-85.388	520
DHJPAR0002159	05-SRNP-4197	ASBAC670-06	BOLD:AAE2842	419	0	4	EU396472	No	DHJPAR0002159	Microgastrinae	Apanteles	Apanteles carolinacanoae	Daniel H. Janzen	djanzen@sas.upenn.edu	Pyrgus oileus	05-SRNP-4197 | Hesperiidae	Elda Araya	16-Aug-2005	Costa Rica	Alajuela	Area de Conservacion Guanacaste	Sector San Cristobal	Finca San Gabriel	10.8777	-85.3934	645
DHJPAR0002160	05-SRNP-2676	ASBAC671-06		294	0	5	EU397625	No	DHJPAR0002160	Microgastrinae	Apanteles	Apanteles eliethcantillanoae	Daniel H. Janzen	djanzen@sas.upenn.edu	Urbanus doryssusDHJ02	05-SRNP-2676 | Hesperiidae	Anabelle Cordoba	12-Jun-2005	Costa Rica	Alajuela	Area de Conservacion Guanacaste	Sector San Cristobal	Puente Palma	10.9163	-85.3787	460
DHJPAR0002161	05-SRNP-1143	ASBAC672-06		572	13	2	EU397002	No	DHJPAR0002161	Microgastrinae	Apanteles	Apanteles diniamartinezae	Daniel H. Janzen	djanzen@sas.upenn.edu	Astraptes INGCUP	05-SRNP-1143 | Hesperiidae	Carolina Cano	22-Mar-2005	Costa Rica	Alajuela	Area de Conservacion Guanacaste	Sector San Cristobal	Puente Palma	10.9163	-85.3787	460
DHJPAR0002162	05-SRNP-55685	ASBAC673-06	BOLD:AAA2143	657	0	2	EU397196	Yes	DHJPAR0002162	Microgastrinae	Apanteles	Apanteles manuelzumbadoi	Daniel H. Janzen	djanzen@sas.upenn.edu	Telemiades fides	05-SRNP-55685 | Hesperiidae	Jose Alberto Sanchez	08-Apr-2005	Costa Rica	Guanacaste	Area de Conservacion Guanacaste	Sector Mundo Nuevo	Quebrada Tibio Perla	10.7626	-85.4298	330
DHJPAR0002163	05-SRNP-21076	ASBAC674-06	BOLD:AAA8844	617	4	2	EU397273	Yes	DHJPAR0002163	Microgastrinae	Apanteles	Apanteles jorgecortesi	Daniel H. Janzen	djanzen@sas.upenn.edu	Stenoma Janzen07	05-SRNP-21076 | Elachistidae	Lucia Rios	24-Mar-2005	Costa Rica	Guanacaste	Area de Conservacion Guanacaste	Sector Del Oro	Margarita	11.0323	-85.4395	380
DHJPAR0002164	05-SRNP-58867	ASBAC675-06	BOLD:AAF8104	418	0	1	EU397465	No	DHJPAR0002164	Microgastrinae	Apanteles	Apanteles ronaldnavarroi	Daniel H. Janzen	djanzen@sas.upenn.edu	Calydna sturnula	05-SRNP-58867 | Riodinidae	Mariano Pereira	11-Aug-2005	Costa Rica	Guanacaste	Area de Conservacion Guanacaste	Sector Mundo Nuevo	Quebrada Tibio Perla	10.7626	-85.4298	330
DHJPAR0002165	05-SRNP-55776	ASBAC676-06	BOLD:AAA2143	624	1	1	EU397197	No	DHJPAR0002165	Microgastrinae	Apanteles	Apanteles manuelzumbadoi	Daniel H. Janzen	djanzen@sas.upenn.edu	Telemiades fides	05-SRNP-55776 | Hesperiidae	Jose Alberto Sanchez	12-Apr-2005	Costa Rica	Guanacaste	Area de Conservacion Guanacaste	Sector Mundo Nuevo	Porton Rivas	10.7586	-85.3727	570
DHJPAR0002166	05-SRNP-58872	ASBAC677-06		489	60	2	EU397466	No	DHJPAR0002166	Microgastrinae	Apanteles	Apanteles ronaldnavarroi	Daniel H. Janzen	djanzen@sas.upenn.edu	Calydna sturnula	05-SRNP-58872 | Riodinidae	Mariano Pereira	11-Aug-2005	Costa Rica	Guanacaste	Area de Conservacion Guanacaste	Sector Mundo Nuevo	Quebrada Tibio Perla	10.7626	-85.4298	330
DHJPAR0002167	05-SRNP-55773	ASBAC678-06	BOLD:AAA2143	657	0	2	EU397198	Yes	DHJPAR0002167	Microgastrinae	Apanteles	Apanteles manuelzumbadoi	Daniel H. Janzen	djanzen@sas.upenn.edu	Telemiades fides	05-SRNP-55773 | Hesperiidae	Jose Alberto Sanchez	02-May-2005	Costa Rica	Guanacaste	Area de Conservacion Guanacaste	Sector Mundo Nuevo	Porton Rivas	10.7586	-85.3727	570
DHJPAR0002168	05-SRNP-55616	ASBAC679-06	BOLD:AAA2143	615	6	2	EU397199	Yes	DHJPAR0002168	Microgastrinae	Apanteles	Apanteles manuelzumbadoi	Daniel H. Janzen	djanzen@sas.upenn.edu	Telemiades fides	05-SRNP-55616 | Hesperiidae	Jose Alberto Sanchez	08-Apr-2005	Costa Rica	Guanacaste	Area de Conservacion Guanacaste	Sector Mundo Nuevo	Porton Rivas	10.7586	-85.3727	570
DHJPAR0002169	05-SRNP-21709	ASBAC680-06	BOLD:AAA7014	616	4	2	EU397460	Yes	DHJPAR0002169	Microgastrinae	Apanteles	Apanteles anamartinezae	Daniel H. Janzen	djanzen@sas.upenn.edu	Atteva pustulella	05-SRNP-21709 | Yponomeutidae	Lucia Rios	09-Jun-2005	Costa Rica	Guanacaste	Area de Conservacion Guanacaste	Sector Del Oro	Margarita	11.0323	-85.4395	380
DHJPAR0002170	05-SRNP-55649	ASBAC681-06	BOLD:AAA2143	619	2	2	EU397200	Yes	DHJPAR0002170	Microgastrinae	Apanteles	Apanteles manuelzumbadoi	Daniel H. Janzen	djanzen@sas.upenn.edu	Telemiades fides	05-SRNP-55649 | Hesperiidae	Jose Alberto Sanchez	22-Apr-2005	Costa Rica	Guanacaste	Area de Conservacion Guanacaste	Sector Mundo Nuevo	Porton Rivas	10.7586	-85.3727	570
DHJPAR0002171	05-SRNP-55195	ASBAC682-06	BOLD:AAA2143	657	0	2	EU397201	Yes	DHJPAR0002171	Microgastrinae	Apanteles	Apanteles manuelzumbadoi	Daniel H. Janzen	djanzen@sas.upenn.edu	Telemiades fides	05-SRNP-55195 | Hesperiidae	Jose Cortez	03-Mar-2005	Costa Rica	Guanacaste	Area de Conservacion Guanacaste	Sector Mundo Nuevo	Quebrada Tibio Perla	10.7626	-85.4298	330
DHJPAR0002172	05-SRNP-55613	ASBAC683-06	BOLD:AAA2143	627	0	2	EU397202	Yes	DHJPAR0002172	Microgastrinae	Apanteles	Apanteles manuelzumbadoi	Daniel H. Janzen	djanzen@sas.upenn.edu	Telemiades fides	05-SRNP-55613 | Hesperiidae	Jose Alberto Sanchez	20-Apr-2005	Costa Rica	Guanacaste	Area de Conservacion Guanacaste	Sector Mundo Nuevo	Porton Rivas	10.7586	-85.3727	570
DHJPAR0002173	04-SRNP-43108	ASBAC684-06	BOLD:AAE6871	657	0	2	EU397493	Yes	DHJPAR0002173	Microgastrinae	Apanteles	Apanteles minorcarmonai	Daniel H. Janzen	djanzen@sas.upenn.edu	Aguna Burns01	04-SRNP-43108 | Hesperiidae	Minor Carmona	18-Jan-2005	Costa Rica	Alajuela	Area de Conservacion Guanacaste	Sector Rincon Rainforest	Sendero Rincon	10.8962	-85.2777	430
DHJPAR0002174	04-SRNP-47384	ASBAC685-06		597	12	2	EU396585	No	DHJPAR0002174	Microgastrinae	Apanteles	Apanteles osvaldoespinozai	Daniel H. Janzen	djanzen@sas.upenn.edu	Astraptes SENNOV	04-SRNP-47384 | Hesperiidae	Mariano Pereira	02-Sep-2004	Costa Rica	Guanacaste	Area de Conservacion Guanacaste	Sector Cacao	Quebrada Otilio	10.89	-85.4797	550
DHJPAR0002175	05-SRNP-55162	ASBAC686-06		618	16	2	EU397203	No	DHJPAR0002175	Microgastrinae	Apanteles	Apanteles manuelzumbadoi	Daniel H. Janzen	djanzen@sas.upenn.edu	Telemiades fides	05-SRNP-55162 | Hesperiidae	Mariano Pereira	16-Feb-2005	Costa Rica	Guanacaste	Area de Conservacion Guanacaste	Sector Mundo Nuevo	Porton Rivas	10.7586	-85.3727	570
DHJPAR0002176	05-SRNP-1840	ASBAC687-06		416	1	1	EU397461	No	DHJPAR0002176	Microgastrinae	Apanteles	Apanteles anamartinezae	Daniel H. Janzen	djanzen@sas.upenn.edu	Atteva zebra	05-SRNP-1840 | Yponomeutidae	Gloria Sihezar	16-Apr-2005	Costa Rica	Alajuela	Area de Conservacion Guanacaste	Sector San Cristobal	Potrero Argentina	10.8902	-85.388	520
DHJPAR0002177	05-SRNP-56129	ASBAC688-06	BOLD:AAB4123	519	0	2	EU397488	Yes	DHJPAR0002177	Microgastrinae	Apanteles	Apanteles cambroneroae	Daniel H. Janzen	djanzen@sas.upenn.edu	Cephise aelius	05-SRNP-56129 | Hesperiidae	Mariano Pereira	17-Jun-2005	Costa Rica	Guanacaste	Area de Conservacion Guanacaste	Sector Mundo Nuevo	Estacion La Perla	10.7674	-85.4331	325
DHJPAR0002178	05-SRNP-41704	ASBAC689-06	BOLD:AAA6181	657	0	2	EU397003	Yes	DHJPAR0002178	Microgastrinae	Apanteles	Apanteles diniamartinezae	Daniel H. Janzen	djanzen@sas.upenn.edu	Astraptes YESENN	05-SRNP-41704 | Hesperiidae	Jose Perez	27-Jul-2005	Costa Rica	Alajuela	Area de Conservacion Guanacaste	Sector Rincon Rainforest	Sendero Rincon	10.8962	-85.2777	430
DHJPAR0002179	05-SRNP-41658	ASBAC690-06	BOLD:ACE8120	617	3	2	EU397229	Yes	DHJPAR0002179	Microgastrinae	Apanteles	Apanteles jesusugaldei	Daniel H. Janzen	djanzen@sas.upenn.edu	Aguna claxon	05-SRNP-41658 | Hesperiidae	Fredis Rios	11-Jul-2005	Costa Rica	Alajuela	Area de Conservacion Guanacaste	Sector Rincon Rainforest	Sendero Juntas	10.9066	-85.2878	400
DHJPAR0002180	05-SRNP-3765	ASBAC691-06	BOLD:AAA7014	657	0	2	EU397462	Yes	DHJPAR0002180	Microgastrinae	Apanteles	Apanteles anamartinezae	Daniel H. Janzen	djanzen@sas.upenn.edu	Atteva zebra	05-SRNP-3765 | Yponomeutidae	Anabelle Cordoba	22-Jul-2005	Costa Rica	Alajuela	Area de Conservacion Guanacaste	Sector San Cristobal	Rio Blanco Abajo	10.9004	-85.3725	500
DHJPAR0002181	05-SRNP-1524	ASBAC692-06	BOLD:ACF3142	631	0	5	EU397559	Yes	DHJPAR0002181	Microgastrinae	Apanteles	Apanteles gladysrojasae	Daniel H. Janzen	djanzen@sas.upenn.edu	Urbanus belli	05-SRNP-1524 | Hesperiidae	Gloria Sihezar	15-Apr-2005	Costa Rica	Alajuela	Area de Conservacion Guanacaste	Sector San Cristobal	Rio Blanco Abajo	10.9004	-85.3725	500
DHJPAR0002182	05-SRNP-41212	ASBAC693-06	BOLD:ACF3142	652	5	2	EU397058	Yes	DHJPAR0002182	Microgastrinae	Apanteles	Apanteles bernardoespinozai	Daniel H. Janzen	djanzen@sas.upenn.edu	Astraptes brevicauda	05-SRNP-41212 | Hesperiidae	Jose Perez	28-May-2005	Costa Rica	Alajuela	Area de Conservacion Guanacaste	Sector Rincon Rainforest	Sendero Rincon	10.8962	-85.2777	430
DHJPAR0002184	05-SRNP-55623	ASBAC695-06	BOLD:AAA2143	657	0	2	EU397204	Yes	DHJPAR0002184	Microgastrinae	Apanteles	Apanteles manuelzumbadoi	Daniel H. Janzen	djanzen@sas.upenn.edu	Telemiades fides	05-SRNP-55623 | Hesperiidae	Mariano Pereira	13-Apr-2005	Costa Rica	Guanacaste	Area de Conservacion Guanacaste	Sector Mundo Nuevo	Porton Rivas	10.7586	-85.3727	570
DHJPAR0002185	05-SRNP-30679	ASBAC696-06		567	13	2	EU397502	No	DHJPAR0002185	Microgastrinae	Apanteles	Apanteles inesolisae	Daniel H. Janzen	djanzen@sas.upenn.edu	Telemiades antiope	05-SRNP-30679 | Hesperiidae	Petrona Rios	03-Apr-2005	Costa Rica	Guanacaste	Area de Conservacion Guanacaste	Sector Pitilla	Pasmompa	11.0193	-85.41	440
DHJPAR0002186	05-SRNP-55648	ASBAC697-06	BOLD:AAA2143	627	0	3	EU397205	Yes	DHJPAR0002186	Microgastrinae	Apanteles	Apanteles manuelzumbadoi	Daniel H. Janzen	djanzen@sas.upenn.edu	Telemiades fides	05-SRNP-55648 | Hesperiidae	Mariano Pereira	14-Apr-2005	Costa Rica	Guanacaste	Area de Conservacion Guanacaste	Sector Mundo Nuevo	Porton Rivas	10.7586	-85.3727	570
DHJPAR0002187	05-SRNP-55580	ASBAC698-06		562	38	2	EU397206	No	DHJPAR0002187	Microgastrinae	Apanteles	Apanteles manuelzumbadoi	Daniel H. Janzen	djanzen@sas.upenn.edu	Telemiades fides	05-SRNP-55580 | Hesperiidae	Mariano Pereira	02-Apr-2005	Costa Rica	Guanacaste	Area de Conservacion Guanacaste	Sector Mundo Nuevo	Vado Agria	10.7588	-85.3754	560
DHJPAR0002188	05-SRNP-55560	ASBAC699-06	BOLD:AAA2143	657	0	2	EU397207	Yes	DHJPAR0002188	Microgastrinae	Apanteles	Apanteles manuelzumbadoi	Daniel H. Janzen	djanzen@sas.upenn.edu	Telemiades fides	05-SRNP-55560 | Hesperiidae	Jose Alberto Sanchez	13-Apr-2005	Costa Rica	Guanacaste	Area de Conservacion Guanacaste	Sector Mundo Nuevo	Quebrada Tibio Perla	10.7626	-85.4298	330
DHJPAR0002189	05-SRNP-55683	ASBAC700-06		614	19	2	EU397208	No	DHJPAR0002189	Microgastrinae	Apanteles	Apanteles manuelzumbadoi	Daniel H. Janzen	djanzen@sas.upenn.edu	Telemiades fides	05-SRNP-55683 | Hesperiidae	Jose Alberto Sanchez	16-Apr-2005	Costa Rica	Guanacaste	Area de Conservacion Guanacaste	Sector Mundo Nuevo	Vado Chepon	10.7782	-85.4163	440
DHJPAR0002190	04-SRNP-61167	ASBAC701-06	BOLD:AAA7225	657	0	2	EU396926	Yes	DHJPAR0002190	Microgastrinae	Apanteles	Apanteles josecortesi	Daniel H. Janzen	djanzen@sas.upenn.edu	Nascus broteas	04-SRNP-61167 | Hesperiidae	Gloria Sihezar	20-Dec-2004	Costa Rica	Alajuela	Area de Conservacion Guanacaste	Sector San Cristobal	Sendero Corredor	10.8787	-85.3896	620
DHJPAR0002191	05-SRNP-55874	ASBAC702-06	BOLD:AAA2143	619	6	2	EU397209	Yes	DHJPAR0002191	Microgastrinae	Apanteles	Apanteles manuelzumbadoi	Daniel H. Janzen	djanzen@sas.upenn.edu	Telemiades fides	05-SRNP-55874 | Hesperiidae	Jose Cortez	14-May-2005	Costa Rica	Guanacaste	Area de Conservacion Guanacaste	Sector Mundo Nuevo	Vado Licania	10.7722	-85.4122	470
DHJPAR0002192	04-SRNP-48805	ASBAC703-06	BOLD:AAA3684	657	0	2	EU396586	Yes	DHJPAR0002192	Microgastrinae	Apanteles	Apanteles osvaldoespinozai	Daniel H. Janzen	djanzen@sas.upenn.edu	Astraptes SENNOV	04-SRNP-48805 | Hesperiidae	Harry Ramirez	09-Oct-2004	Costa Rica	Guanacaste	Area de Conservacion Guanacaste	Sector Cacao	Quebrada Otilio	10.89	-85.4797	550
DHJPAR0002193	05-SRNP-55229	ASBAC704-06	BOLD:AAA2143	620	5	2	EU397210	Yes	DHJPAR0002193	Microgastrinae	Apanteles	Apanteles manuelzumbadoi	Daniel H. Janzen	djanzen@sas.upenn.edu	Telemiades fides	05-SRNP-55229 | Hesperiidae	Mariano Pereira	05-Mar-2005	Costa Rica	Guanacaste	Area de Conservacion Guanacaste	Sector Mundo Nuevo	Vado Licania	10.7722	-85.4122	470
DHJPAR0002194	04-SRNP-56636	ASBAC705-06	BOLD:ABX6539	657	0	2	EU396668	Yes	DHJPAR0002194	Microgastrinae	Apanteles	Apanteles manuelpereirai	Daniel H. Janzen	djanzen@sas.upenn.edu	Telemiades antiope	04-SRNP-56636 | Hesperiidae	Manuel Rios	29-Jan-2005	Costa Rica	Guanacaste	Area de Conservacion Guanacaste	Sector Pitilla	Sendero Trichoptera	10.9857	-85.4187	655
DHJPAR0002195	04-SRNP-48266	ASBAC706-06	BOLD:AAA3684	618	6	2	EU396587	Yes	DHJPAR0002195	Microgastrinae	Apanteles	Apanteles osvaldoespinozai	Daniel H. Janzen	djanzen@sas.upenn.edu	Astraptes SENNOV	04-SRNP-48266 | Hesperiidae	Manuel Pereira	14-Sep-2004	Costa Rica	Guanacaste	Area de Conservacion Guanacaste	Sector Cacao	Gongora Bananal	10.8892	-85.4761	600
DHJPAR0002196	04-SRNP-48267	ASBAC707-06	BOLD:AAA3684	602	0	5	EU396588	Yes	DHJPAR0002196	Microgastrinae	Apanteles	Apanteles osvaldoespinozai	Daniel H. Janzen	djanzen@sas.upenn.edu	Astraptes SENNOV	04-SRNP-48267 | Hesperiidae	Manuel Pereira	18-Sep-2004	Costa Rica	Guanacaste	Area de Conservacion Guanacaste	Sector Cacao	Gongora Bananal	10.8892	-85.4761	600
DHJPAR0002198	04-SRNP-50139	ASBAC709-06		555	12	2	EU396469	No	DHJPAR0002198	Microgastrinae	Apanteles	Apanteles carolinacanoae	Daniel H. Janzen	djanzen@sas.upenn.edu	Pyrgus oileus	04-SRNP-50139 | Hesperiidae	Manuel Pereira	27-Dec-2004	Costa Rica	Guanacaste	Area de Conservacion Guanacaste	Sector Cacao	Quebrada Otilio	10.89	-85.4797	550
DHJPAR0002199	05-SRNP-55122	ASBAC710-06	BOLD:AAB4123	611	3	5	EU397487	Yes	DHJPAR0002199	Microgastrinae	Apanteles	Apanteles cambroneroae	Daniel H. Janzen	djanzen@sas.upenn.edu	Cephise aelius	05-SRNP-55122 | Hesperiidae	Mariano Pereira	08-Feb-2005	Costa Rica	Guanacaste	Area de Conservacion Guanacaste	Sector Mundo Nuevo	Sendero Mora	10.7683	-85.4257	480
DHJPAR0002200	04-SRNP-48690	ASBAC711-06	BOLD:AAA3684	657	0	2	EU396581	Yes	DHJPAR0002200	Microgastrinae	Apanteles	Apanteles osvaldoespinozai	Daniel H. Janzen	djanzen@sas.upenn.edu	Astraptes SENNOV	04-SRNP-48690 | Hesperiidae	Harry Ramirez	17-Oct-2004	Costa Rica	Guanacaste	Area de Conservacion Guanacaste	Sector Cacao	Gongora Bananal	10.8892	-85.4761	600
DHJPAR0002201	05-SRNP-55617	ASBAC712-06	BOLD:AAA2143	625	6	2	EU397177	Yes	DHJPAR0002201	Microgastrinae	Apanteles	Apanteles manuelzumbadoi	Daniel H. Janzen	djanzen@sas.upenn.edu	Telemiades fides	05-SRNP-55617 | Hesperiidae	Jose Alberto Sanchez	01-May-2005	Costa Rica	Guanacaste	Area de Conservacion Guanacaste	Sector Mundo Nuevo	Porton Rivas	10.7586	-85.3727	570
DHJPAR0002202	05-SRNP-2677	ASBAC713-06		309	3	5	EU397624	No	DHJPAR0002202	Microgastrinae	Apanteles	Apanteles eliethcantillanoae	Daniel H. Janzen	djanzen@sas.upenn.edu	Urbanus doryssusDHJ02	05-SRNP-2677 | Hesperiidae	Anabelle Cordoba	14-Jun-2005	Costa Rica	Alajuela	Area de Conservacion Guanacaste	Sector San Cristobal	Puente Palma	10.9163	-85.3787	460
DHJPAR0002203	05-SRNP-55646	ASBAC714-06	BOLD:AAA2143	620	1	2	EU397178	Yes	DHJPAR0002203	Microgastrinae	Apanteles	Apanteles manuelzumbadoi	Daniel H. Janzen	djanzen@sas.upenn.edu	Telemiades fides	05-SRNP-55646 | Hesperiidae	Jose Alberto Sanchez	19-Apr-2005	Costa Rica	Guanacaste	Area de Conservacion Guanacaste	Sector Mundo Nuevo	Vado Miramonte	10.7718	-85.434	305
DHJPAR0002204	05-SRNP-55615	ASBAC715-06	BOLD:AAA2143	657	0	2	EU397179	Yes	DHJPAR0002204	Microgastrinae	Apanteles	Apanteles manuelzumbadoi	Daniel H. Janzen	djanzen@sas.upenn.edu	Telemiades fides	05-SRNP-55615 | Hesperiidae	Jose Alberto Sanchez	16-Apr-2005	Costa Rica	Guanacaste	Area de Conservacion Guanacaste	Sector Mundo Nuevo	Porton Rivas	10.7586	-85.3727	570
DHJPAR0002205	05-SRNP-41893	ASBAC716-06	BOLD:ACF3142	657	0	2	EU397634	Yes	DHJPAR0002205	Microgastrinae	Apanteles	Apanteles wadyobandoi	Daniel H. Janzen	djanzen@sas.upenn.edu	Urbanus dorantes	05-SRNP-41893 | Hesperiidae	Elda Araya	11-Aug-2005	Costa Rica	Alajuela	Area de Conservacion Guanacaste	Sector Rincon Rainforest	Sendero Juntas	10.9066	-85.2878	400
DHJPAR0002206	05-SRNP-55745	ASBAC717-06	BOLD:AAA2143	657	0	2	EU397180	Yes	DHJPAR0002206	Microgastrinae	Apanteles	Apanteles manuelzumbadoi	Daniel H. Janzen	djanzen@sas.upenn.edu	Telemiades fides	05-SRNP-55745 | Hesperiidae	Jose Alberto Sanchez	22-Apr-2005	Costa Rica	Guanacaste	Area de Conservacion Guanacaste	Sector Mundo Nuevo	Vado Zanja Tapada	10.7648	-85.3845	550
DHJPAR0002207	04-SRNP-60696	ASBAC718-06		572	18	2	EU396995	No	DHJPAR0002207	Microgastrinae	Apanteles	Apanteles diniamartinezae	Daniel H. Janzen	djanzen@sas.upenn.edu	Astraptes LOHAMP	04-SRNP-60696 | Hesperiidae	Elda Araya	16-Nov-2004	Costa Rica	Alajuela	Area de Conservacion Guanacaste	Sector San Cristobal	Puente Palma	10.9163	-85.3787	460
DHJPAR0002208	04-SRNP-49449	ASBAC719-06	BOLD:AAB4524	657	0	2	EU397407	Yes	DHJPAR0002208	Microgastrinae	Apanteles	Apanteles leninguandamuzi	Daniel H. Janzen	djanzen@sas.upenn.edu	Stenoma byssina	04-SRNP-49449 | Elachistidae	Manuel Pereira	22-Oct-2004	Costa Rica	Guanacaste	Area de Conservacion Guanacaste	Sector Cacao	Sendero Guayabal	10.8857	-85.4818	500
DHJPAR0002209	05-SRNP-55608	ASBAC720-06	BOLD:AAA2143	627	0	4	EU397181	Yes	DHJPAR0002209	Microgastrinae	Apanteles	Apanteles manuelzumbadoi	Daniel H. Janzen	djanzen@sas.upenn.edu	Telemiades fides	05-SRNP-55608 | Hesperiidae	Jose Alberto Sanchez	18-Apr-2005	Costa Rica	Guanacaste	Area de Conservacion Guanacaste	Sector Mundo Nuevo	Porton Rivas	10.7586	-85.3727	570
DHJPAR0002210	04-SRNP-15450	ASBAC721-06	BOLD:ACF3142	631	0	3	EU397070	Yes	DHJPAR0002210	Microgastrinae	Apanteles	Apanteles Rodriguez24	Daniel H. Janzen	djanzen@sas.upenn.edu	Urbanus dorantes	04-SRNP-15450 | Hesperiidae	Freddy Quesada	18-Nov-2004	Costa Rica	Guanacaste	Area de Conservacion Guanacaste	Sector Santa Rosa	Bosque San Emilio	10.8439	-85.6138	300
DHJPAR0002211	05-SRNP-41703	ASBAC722-06	BOLD:AAA6181	616	4	2	EU396996	Yes	DHJPAR0002211	Microgastrinae	Apanteles	Apanteles diniamartinezae	Daniel H. Janzen	djanzen@sas.upenn.edu	Astraptes YESENN	05-SRNP-41703 | Hesperiidae	Jose Perez	31-Jul-2005	Costa Rica	Alajuela	Area de Conservacion Guanacaste	Sector Rincon Rainforest	Sendero Rincon	10.8962	-85.2777	430
DHJPAR0002212	05-SRNP-55875	ASBAC723-06	BOLD:AAA2143	657	0	2	EU397182	Yes	DHJPAR0002212	Microgastrinae	Apanteles	Apanteles manuelzumbadoi	Daniel H. Janzen	djanzen@sas.upenn.edu	Telemiades fides	05-SRNP-55875 | Hesperiidae	Jose Cortez	19-May-2005	Costa Rica	Guanacaste	Area de Conservacion Guanacaste	Sector Mundo Nuevo	Vado Licania	10.7722	-85.4122	470
DHJPAR0002213	05-SRNP-41865	ASBAC724-06	BOLD:ACF3142	651	6	2	EU397057	Yes	DHJPAR0002213	Microgastrinae	Apanteles	Apanteles bernardoespinozai	Daniel H. Janzen	djanzen@sas.upenn.edu	Urbanus belli	05-SRNP-41865 | Hesperiidae	Carolina Cano	31-Jul-2005	Costa Rica	Alajuela	Area de Conservacion Guanacaste	Sector Rincon Rainforest	Sendero Juntas	10.9066	-85.2878	400
DHJPAR0002214	05-SRNP-55772	ASBAC725-06	BOLD:AAA2143	657	0	2	EU397183	Yes	DHJPAR0002214	Microgastrinae	Apanteles	Apanteles manuelzumbadoi	Daniel H. Janzen	djanzen@sas.upenn.edu	Telemiades fides	05-SRNP-55772 | Hesperiidae	Jose Alberto Sanchez	24-Apr-2005	Costa Rica	Guanacaste	Area de Conservacion Guanacaste	Sector Mundo Nuevo	Porton Rivas	10.7586	-85.3727	570
DHJPAR0002215	05-SRNP-55618	ASBAC726-06	BOLD:AAA2143	609	5	2	EU397184	Yes	DHJPAR0002215	Microgastrinae	Apanteles	Apanteles manuelzumbadoi	Daniel H. Janzen	djanzen@sas.upenn.edu	Telemiades fides	05-SRNP-55618 | Hesperiidae	Jose Alberto Sanchez	31-Mar-2005	Costa Rica	Guanacaste	Area de Conservacion Guanacaste	Sector Mundo Nuevo	Porton Rivas	10.7586	-85.3727	570
DHJPAR0002216	04-SRNP-49444	ASBAC727-06	BOLD:AAB4524	657	0	2	EU397408	Yes	DHJPAR0002216	Microgastrinae	Apanteles	Apanteles leninguandamuzi	Daniel H. Janzen	djanzen@sas.upenn.edu	Stenoma byssina	04-SRNP-49444 | Elachistidae	Manuel Pereira	20-Oct-2004	Costa Rica	Guanacaste	Area de Conservacion Guanacaste	Sector Cacao	Sendero Guayabal	10.8857	-85.4818	500
DHJPAR0002217	05-SRNP-55816	ASBAC728-06	BOLD:AAA2143	617	3	2	EU397185	Yes	DHJPAR0002217	Microgastrinae	Apanteles	Apanteles manuelzumbadoi	Daniel H. Janzen	djanzen@sas.upenn.edu	Telemiades fides	05-SRNP-55816 | Hesperiidae	Jose Alberto Sanchez	12-May-2005	Costa Rica	Guanacaste	Area de Conservacion Guanacaste	Sector Mundo Nuevo	Vado Chamaedorea	10.7764	-85.4002	570
DHJPAR0002218	05-SRNP-55612	ASBAC729-06	BOLD:AAA2143	657	0	2	EU397186	Yes	DHJPAR0002218	Microgastrinae	Apanteles	Apanteles manuelzumbadoi	Daniel H. Janzen	djanzen@sas.upenn.edu	Telemiades fides	05-SRNP-55612 | Hesperiidae	Jose Alberto Sanchez	09-Apr-2005	Costa Rica	Guanacaste	Area de Conservacion Guanacaste	Sector Mundo Nuevo	Porton Rivas	10.7586	-85.3727	570
DHJPAR0002219	05-SRNP-55782	ASBAC730-06		611	11	2	EU397187	No	DHJPAR0002219	Microgastrinae	Apanteles	Apanteles manuelzumbadoi	Daniel H. Janzen	djanzen@sas.upenn.edu	Telemiades fides	05-SRNP-55782 | Hesperiidae	Jose Cortez	14-May-2005	Costa Rica	Guanacaste	Area de Conservacion Guanacaste	Sector Mundo Nuevo	Porton Rivas	10.7586	-85.3727	570
DHJPAR0002220	05-SRNP-55856	ASBAC731-06	BOLD:AAA2143	657	0	2	EU397188	Yes	DHJPAR0002220	Microgastrinae	Apanteles	Apanteles manuelzumbadoi	Daniel H. Janzen	djanzen@sas.upenn.edu	Telemiades fides	05-SRNP-55856 | Hesperiidae	Jose Alberto Sanchez	20-May-2005	Costa Rica	Guanacaste	Area de Conservacion Guanacaste	Sector Mundo Nuevo	Vado Huacas	10.7553	-85.3912	490
DHJPAR0002221	05-SRNP-55614	ASBAC732-06	BOLD:AAA2143	627	0	4	EU397189	Yes	DHJPAR0002221	Microgastrinae	Apanteles	Apanteles manuelzumbadoi	Daniel H. Janzen	djanzen@sas.upenn.edu	Telemiades fides	05-SRNP-55614 | Hesperiidae	Jose Alberto Sanchez	05-Apr-2005	Costa Rica	Guanacaste	Area de Conservacion Guanacaste	Sector Mundo Nuevo	Porton Rivas	10.7586	-85.3727	570
DHJPAR0002222	04-SRNP-55934	ASBAC733-06	BOLD:AAA6181	627	0	5	EU396997	Yes	DHJPAR0002222	Microgastrinae	Apanteles	Apanteles diniamartinezae	Daniel H. Janzen	djanzen@sas.upenn.edu	Astraptes HIHAMP	04-SRNP-55934 | Hesperiidae	gusaneros	09-Dec-2004	Costa Rica	Guanacaste	Area de Conservacion Guanacaste	Sector Pitilla	Ingas	11.0031	-85.4204	580
DHJPAR0002223	04-SRNP-35874	ASBAC734-06	BOLD:AAA3684	627	0	4	EU396582	Yes	DHJPAR0002223	Microgastrinae	Apanteles	Apanteles osvaldoespinozai	Daniel H. Janzen	djanzen@sas.upenn.edu	Astraptes LOHAMP	04-SRNP-35874 | Hesperiidae	Mariano Pereira	09-Dec-2004	Costa Rica	Guanacaste	Area de Conservacion Guanacaste	Sector Cacao	Sendero Arenales	10.9247	-85.4674	1080
DHJPAR0002224	04-SRNP-49448	ASBAC735-06	BOLD:AAB4524	657	0	2	EU397409	Yes	DHJPAR0002224	Microgastrinae	Apanteles	Apanteles leninguandamuzi	Daniel H. Janzen	djanzen@sas.upenn.edu	Stenoma byssina	04-SRNP-49448 | Elachistidae	Manuel Pereira	22-Oct-2004	Costa Rica	Guanacaste	Area de Conservacion Guanacaste	Sector Cacao	Sendero Guayabal	10.8857	-85.4818	500
DHJPAR0002225	05-SRNP-12051	ASBAC736-06		0		0		No	DHJPAR0002225	Microgastrinae	Apanteles		Daniel H. Janzen	djanzen@sas.upenn.edu	Telemiades fides	05-SRNP-12051 | Hesperiidae	Freddy Quesada	05-Mar-2005	Costa Rica	Guanacaste	Area de Conservacion Guanacaste	Sector Santa Elena	Playa Potrero Grande	10.8449	-85.788	1
DHJPAR0002226	05-SRNP-55620	ASBAC737-06	BOLD:AAA2143	657	0	2	EU397190	Yes	DHJPAR0002226	Microgastrinae	Apanteles	Apanteles manuelzumbadoi	Daniel H. Janzen	djanzen@sas.upenn.edu	Telemiades fides	05-SRNP-55620 | Hesperiidae	Jose Alberto Sanchez	09-Apr-2005	Costa Rica	Guanacaste	Area de Conservacion Guanacaste	Sector Mundo Nuevo	Porton Rivas	10.7586	-85.3727	570
DHJPAR0002227	05-SRNP-21712	ASBAC738-06	BOLD:AAA7014	627	0	5	EU397449	Yes	DHJPAR0002227	Microgastrinae	Apanteles	Apanteles anamartinezae	Daniel H. Janzen	djanzen@sas.upenn.edu	Atteva pustulella	05-SRNP-21712 | Yponomeutidae	Lucia Rios	29-May-2005	Costa Rica	Guanacaste	Area de Conservacion Guanacaste	Sector Del Oro	Margarita	11.0323	-85.4395	380
DHJPAR0002228	05-SRNP-55577	ASBAC739-06	BOLD:AAA2143	657	0	2	EU397191	Yes	DHJPAR0002228	Microgastrinae	Apanteles	Apanteles manuelzumbadoi	Daniel H. Janzen	djanzen@sas.upenn.edu	Telemiades fides	05-SRNP-55577 | Hesperiidae	Mariano Pereira	29-Mar-2005	Costa Rica	Guanacaste	Area de Conservacion Guanacaste	Sector Mundo Nuevo	Vado Agria	10.7588	-85.3754	560
DHJPAR0002229	05-SRNP-55341	ASBAC740-06	BOLD:AAA2143	621	4	2	EU397192	Yes	DHJPAR0002229	Microgastrinae	Apanteles	Apanteles manuelzumbadoi	Daniel H. Janzen	djanzen@sas.upenn.edu	Telemiades fides	05-SRNP-55341 | Hesperiidae	Mariano Pereira	08-Apr-2005	Costa Rica	Guanacaste	Area de Conservacion Guanacaste	Sector Mundo Nuevo	Vado Agria	10.7588	-85.3754	560
DHJPAR0002230	05-SRNP-55781	ASBAC741-06	BOLD:AAA2143	657	0	2	EU397193	Yes	DHJPAR0002230	Microgastrinae	Apanteles	Apanteles manuelzumbadoi	Daniel H. Janzen	djanzen@sas.upenn.edu	Telemiades fides	05-SRNP-55781 | Hesperiidae	Jose Cortez	13-Apr-2005	Costa Rica	Guanacaste	Area de Conservacion Guanacaste	Sector Mundo Nuevo	Porton Rivas	10.7586	-85.3727	570
DHJPAR0002231	05-SRNP-20322	ASBAC742-06	BOLD:AAA7014	624	6	2	EU397450	Yes	DHJPAR0002231	Microgastrinae	Apanteles	Apanteles anamartinezae	Daniel H. Janzen	djanzen@sas.upenn.edu	Atteva aurea	05-SRNP-20322 | Yponomeutidae	Lucia Rios	31-Jan-2005	Costa Rica	Guanacaste	Area de Conservacion Guanacaste	Sector El Hacha	Agua Buena	11.0324	-85.5754	220
DHJPAR0002233	05-SRNP-20320	ASBAC744-06	BOLD:AAA7014	627	0	5	EU397451	Yes	DHJPAR0002233	Microgastrinae	Apanteles	Apanteles anamartinezae	Daniel H. Janzen	djanzen@sas.upenn.edu	Atteva aurea	05-SRNP-20320 | Yponomeutidae	Lucia Rios	28-Jan-2005	Costa Rica	Guanacaste	Area de Conservacion Guanacaste	Sector El Hacha	Agua Buena	11.0324	-85.5754	220
DHJPAR0002234	04-SRNP-26850	ASBAC745-06	BOLD:ACF1627	583	0	3	EU396783	Yes	DHJPAR0002234	Microgastrinae	Apanteles	Apanteles javiercontrerasi	Daniel H. Janzen	djanzen@sas.upenn.edu	Ategumia matutinalis	04-SRNP-26850 | Crambidae	Roster Moraga	14-Dec-2004	Costa Rica	Guanacaste	Area de Conservacion Guanacaste	Sector Del Oro	Bosque Aguirre	11.0006	-85.438	620
DHJPAR0002237	05-SRNP-32389	ASBAC748-06	BOLD:AAB2976	618	5	2	EU396826	Yes	DHJPAR0002237	Microgastrinae	Apanteles	Apanteles adrianaguilarae	Daniel H. Janzen	djanzen@sas.upenn.edu	Anacrusis nephrodes	05-SRNP-32389 | Tortricidae	Calixto Moraga	15-Jul-2005	Costa Rica	Guanacaste	Area de Conservacion Guanacaste	Sector Pitilla	Sendero Mismo	10.9876	-85.4197	680
DHJPAR0002239	04-SRNP-55796	ASBAC750-06	BOLD:AAA6181	616	4	2	EU396998	Yes	DHJPAR0002239	Microgastrinae	Apanteles	Apanteles diniamartinezae	Daniel H. Janzen	djanzen@sas.upenn.edu	Astraptes HIHAMP	04-SRNP-55796 | Hesperiidae	gusaneros	06-Dec-2004	Costa Rica	Guanacaste	Area de Conservacion Guanacaste	Sector Pitilla	Sendero Laguna	10.9888	-85.4234	680
DHJPAR0002240	04-SRNP-35587	ASBAC751-06	BOLD:AAA3684	657	0	2	EU396583	Yes	DHJPAR0002240	Microgastrinae	Apanteles	Apanteles osvaldoespinozai	Daniel H. Janzen	djanzen@sas.upenn.edu	Astraptes HIHAMP	04-SRNP-35587 | Hesperiidae	Manuel Pereira	24-Jun-2004	Costa Rica	Guanacaste	Area de Conservacion Guanacaste	Sector Cacao	Sendero Segundo	10.9268	-85.4533	1180
DHJPAR0002241	04-SRNP-55788	ASBAC752-06		586	34	2	EU397501	No	DHJPAR0002241	Microgastrinae	Apanteles	Apanteles inesolisae	Daniel H. Janzen	djanzen@sas.upenn.edu	Telemiades antiope	04-SRNP-55788 | Hesperiidae	Manuel Rios	29-Nov-2004	Costa Rica	Guanacaste	Area de Conservacion Guanacaste	Sector Pitilla	Sendero Evangelista	10.9868	-85.4208	660
DHJPAR0002242	05-SRNP-33904	ASBAC753-06	BOLD:AAC2164	657	0	2	EU396724	Yes	DHJPAR0002242	Microgastrinae	Apanteles	Apanteles cinthiabarrantesae	Daniel H. Janzen	djanzen@sas.upenn.edu	Ategumia lotanalis	05-SRNP-33904 | Crambidae	gusaneros	04-Jan-2005	Costa Rica	Guanacaste	Area de Conservacion Guanacaste	Sector Pitilla	Pasmompa	11.0193	-85.41	440
DHJPAR0002243	05-SRNP-34007	ASBAC754-06	BOLD:AAC2164	622	3	2	EU396725	Yes	DHJPAR0002243	Microgastrinae	Apanteles	Apanteles cinthiabarrantesae	Daniel H. Janzen	djanzen@sas.upenn.edu	Ategumia lotanalis	05-SRNP-34007 | Crambidae	gusaneros	04-Oct-2005	Costa Rica	Guanacaste	Area de Conservacion Guanacaste	Sector Pitilla	Pasmompa	11.0193	-85.41	440
DHJPAR0002244	05-SRNP-33889	ASBAC755-06	BOLD:AAC2164	657	0	2	EU396726	Yes	DHJPAR0002244	Microgastrinae	Apanteles	Apanteles cinthiabarrantesae	Daniel H. Janzen	djanzen@sas.upenn.edu	Ategumia lotanalis	05-SRNP-33889 | Crambidae	Calixto Moraga	02-Oct-2005	Costa Rica	Guanacaste	Area de Conservacion Guanacaste	Sector Pitilla	Pasmompa	11.0193	-85.41	440
DHJPAR0002245	05-SRNP-34046	ASBAC756-06	BOLD:AAC2164	617	4	2	EU396727	Yes	DHJPAR0002245	Microgastrinae	Apanteles	Apanteles cinthiabarrantesae	Daniel H. Janzen	djanzen@sas.upenn.edu	Ategumia lotanalis	05-SRNP-34046 | Crambidae	gusaneros	07-Oct-2005	Costa Rica	Guanacaste	Area de Conservacion Guanacaste	Sector Pitilla	Pasmompa	11.0193	-85.41	440
DHJPAR0002246	05-SRNP-34054	ASBAC757-06	BOLD:AAC2164	657	0	2	EU396728	Yes	DHJPAR0002246	Microgastrinae	Apanteles	Apanteles cinthiabarrantesae	Daniel H. Janzen	djanzen@sas.upenn.edu	Ategumia lotanalis	05-SRNP-34054 | Crambidae	gusaneros	05-Oct-2005	Costa Rica	Guanacaste	Area de Conservacion Guanacaste	Sector Pitilla	Pasmompa	11.0193	-85.41	440
DHJPAR0002247	05-SRNP-33884	ASBAC758-06	BOLD:AAC2164	627	0	3	EU396729	Yes	DHJPAR0002247	Microgastrinae	Apanteles	Apanteles cinthiabarrantesae	Daniel H. Janzen	djanzen@sas.upenn.edu	Ategumia lotanalis	05-SRNP-33884 | Crambidae	Calixto Moraga	28-Sep-2005	Costa Rica	Guanacaste	Area de Conservacion Guanacaste	Sector Pitilla	Pasmompa	11.0193	-85.41	440
DHJPAR0002248	05-SRNP-34018	ASBAC759-06	BOLD:AAC2164	616	0	1	EU396730	No	DHJPAR0002248	Microgastrinae	Apanteles	Apanteles cinthiabarrantesae	Daniel H. Janzen	djanzen@sas.upenn.edu	Ategumia lotanalis	05-SRNP-34018 | Crambidae	gusaneros	05-Oct-2005	Costa Rica	Guanacaste	Area de Conservacion Guanacaste	Sector Pitilla	Pasmompa	11.0193	-85.41	440
DHJPAR0002249	05-SRNP-33755	ASBAC760-06	BOLD:AAC5219	657	0	2	EU396793	Yes	DHJPAR0002249	Microgastrinae	Apanteles	Apanteles luciariosae	Daniel H. Janzen	djanzen@sas.upenn.edu	Gorgythion begga pyralinaDHJ02	05-SRNP-33755 | Hesperiidae	Petrona Rios	28-Sep-2005	Costa Rica	Guanacaste	Area de Conservacion Guanacaste	Sector Pitilla	Pasmompa	11.0193	-85.41	440
DHJPAR0002250	05-SRNP-33876	ASBAC761-06	BOLD:AAC2164	657	0	2	EU396731	Yes	DHJPAR0002250	Microgastrinae	Apanteles	Apanteles cinthiabarrantesae	Daniel H. Janzen	djanzen@sas.upenn.edu	Ategumia lotanalis	05-SRNP-33876 | Crambidae	Calixto Moraga	27-Sep-2005	Costa Rica	Guanacaste	Area de Conservacion Guanacaste	Sector Pitilla	Pasmompa	11.0193	-85.41	440
DHJPAR0002251	05-SRNP-33663	ASBAC762-06	BOLD:AAA7014	657	0	2	EU397452	Yes	DHJPAR0002251	Microgastrinae	Apanteles	Apanteles anamartinezae	Daniel H. Janzen	djanzen@sas.upenn.edu	Atteva zebra	05-SRNP-33663 | Yponomeutidae	Calixto Moraga	20-Sep-2005	Costa Rica	Guanacaste	Area de Conservacion Guanacaste	Sector Pitilla	Loaiciga	11.0198	-85.4134	445
DHJPAR0002252	05-SRNP-33669	ASBAC763-06	BOLD:AAA7014	610	3	2	EU397453	Yes	DHJPAR0002252	Microgastrinae	Apanteles	Apanteles anamartinezae	Daniel H. Janzen	djanzen@sas.upenn.edu	Atteva zebra	05-SRNP-33669 | Yponomeutidae	Calixto Moraga	09-Sep-2005	Costa Rica	Guanacaste	Area de Conservacion Guanacaste	Sector Pitilla	Loaiciga	11.0198	-85.4134	445
DHJPAR0002253	05-SRNP-33911	ASBAC764-06	BOLD:AAC2164	655	2	2	EU396732	Yes	DHJPAR0002253	Microgastrinae	Apanteles	Apanteles cinthiabarrantesae	Daniel H. Janzen	djanzen@sas.upenn.edu	Ategumia lotanalis	05-SRNP-33911 | Crambidae	gusaneros	05-Oct-2005	Costa Rica	Guanacaste	Area de Conservacion Guanacaste	Sector Pitilla	Pasmompa	11.0193	-85.41	440
DHJPAR0002254	05-SRNP-33665	ASBAC765-06	BOLD:AAA7014	657	0	2	EU397454	Yes	DHJPAR0002254	Microgastrinae	Apanteles	Apanteles anamartinezae	Daniel H. Janzen	djanzen@sas.upenn.edu	Atteva zebra	05-SRNP-33665 | Yponomeutidae	Calixto Moraga	08-Sep-2005	Costa Rica	Guanacaste	Area de Conservacion Guanacaste	Sector Pitilla	Loaiciga	11.0198	-85.4134	445
DHJPAR0002255	05-SRNP-33374	ASBAC766-06	BOLD:AAA6181	657	0	2	EU396999	Yes	DHJPAR0002255	Microgastrinae	Apanteles	Apanteles diniamartinezae	Daniel H. Janzen	djanzen@sas.upenn.edu	Astraptes YESENN	05-SRNP-33374 | Hesperiidae	Petrona Rios	21-Sep-2005	Costa Rica	Guanacaste	Area de Conservacion Guanacaste	Sector Pitilla	Pasmompa	11.0193	-85.41	440
DHJPAR0002256	05-SRNP-33896	ASBAC767-06	BOLD:AAC2164	657	0	2	EU396733	Yes	DHJPAR0002256	Microgastrinae	Apanteles	Apanteles cinthiabarrantesae	Daniel H. Janzen	djanzen@sas.upenn.edu	Ategumia lotanalis	05-SRNP-33896 | Crambidae	gusaneros	03-Oct-2005	Costa Rica	Guanacaste	Area de Conservacion Guanacaste	Sector Pitilla	Pasmompa	11.0193	-85.41	440
DHJPAR0002257	05-SRNP-33667	ASBAC768-06	BOLD:AAA7014	657	0	2	EU397455	Yes	DHJPAR0002257	Microgastrinae	Apanteles	Apanteles anamartinezae	Daniel H. Janzen	djanzen@sas.upenn.edu	Atteva zebra	05-SRNP-33667 | Yponomeutidae	Calixto Moraga	04-Sep-2005	Costa Rica	Guanacaste	Area de Conservacion Guanacaste	Sector Pitilla	Loaiciga	11.0198	-85.4134	445
DHJPAR0002258	05-SRNP-24296	ASBAC769-06	BOLD:AAB4524	657	0	2	EU397410	Yes	DHJPAR0002258	Microgastrinae	Apanteles	Apanteles leninguandamuzi	Daniel H. Janzen	djanzen@sas.upenn.edu	Stenoma byssina	05-SRNP-24296 | Elachistidae	Lucia Rios	09-Oct-2005	Costa Rica	Guanacaste	Area de Conservacion Guanacaste	Sector El Hacha	Estacion Los Almendros	11.0323	-85.5278	290
DHJPAR0002259	05-SRNP-24298	ASBAC770-06	BOLD:AAB4524	657	0	2	EU397411	Yes	DHJPAR0002259	Microgastrinae	Apanteles	Apanteles leninguandamuzi	Daniel H. Janzen	djanzen@sas.upenn.edu	Stenoma byssina	05-SRNP-24298 | Elachistidae	Lucia Rios	14-Oct-2005	Costa Rica	Guanacaste	Area de Conservacion Guanacaste	Sector El Hacha	Estacion Los Almendros	11.0323	-85.5278	290
DHJPAR0002260	05-SRNP-24299	ASBAC771-06	BOLD:AAB4524	657	0	2	EU397412	Yes	DHJPAR0002260	Microgastrinae	Apanteles	Apanteles leninguandamuzi	Daniel H. Janzen	djanzen@sas.upenn.edu	Stenoma byssina	05-SRNP-24299 | Elachistidae	Lucia Rios	14-Oct-2005	Costa Rica	Guanacaste	Area de Conservacion Guanacaste	Sector El Hacha	Estacion Los Almendros	11.0323	-85.5278	290
DHJPAR0002261	05-SRNP-34030	ASBAC772-06	BOLD:AAC2164	657	0	2	EU396734	Yes	DHJPAR0002261	Microgastrinae	Apanteles	Apanteles cinthiabarrantesae	Daniel H. Janzen	djanzen@sas.upenn.edu	Ategumia lotanalis	05-SRNP-34030 | Crambidae	gusaneros	05-Oct-2005	Costa Rica	Guanacaste	Area de Conservacion Guanacaste	Sector Pitilla	Pasmompa	11.0193	-85.41	440
DHJPAR0002262	05-SRNP-34034	ASBAC773-06	BOLD:AAC2164	657	0	2	EU396735	Yes	DHJPAR0002262	Microgastrinae	Apanteles	Apanteles cinthiabarrantesae	Daniel H. Janzen	djanzen@sas.upenn.edu	Ategumia lotanalis	05-SRNP-34034 | Crambidae	gusaneros	03-Oct-2005	Costa Rica	Guanacaste	Area de Conservacion Guanacaste	Sector Pitilla	Pasmompa	11.0193	-85.41	440
DHJPAR0002263	05-SRNP-33662	ASBAC774-06	BOLD:AAA7014	657	0	2	EU397456	Yes	DHJPAR0002263	Microgastrinae	Apanteles	Apanteles anamartinezae	Daniel H. Janzen	djanzen@sas.upenn.edu	Atteva zebra	05-SRNP-33662 | Yponomeutidae	Calixto Moraga	27-Sep-2005	Costa Rica	Guanacaste	Area de Conservacion Guanacaste	Sector Pitilla	Loaiciga	11.0198	-85.4134	445
DHJPAR0002264	05-SRNP-33872	ASBAC775-06	BOLD:AAC2164	657	0	2	EU396736	Yes	DHJPAR0002264	Microgastrinae	Apanteles	Apanteles cinthiabarrantesae	Daniel H. Janzen	djanzen@sas.upenn.edu	Ategumia lotanalis	05-SRNP-33872 | Crambidae	Calixto Moraga	04-Oct-2005	Costa Rica	Guanacaste	Area de Conservacion Guanacaste	Sector Pitilla	Pasmompa	11.0193	-85.41	440
DHJPAR0002265	05-SRNP-5655	ASBAC776-06	BOLD:AAA6181	657	0	2	EU397000	Yes	DHJPAR0002265	Microgastrinae	Apanteles	Apanteles diniamartinezae	Daniel H. Janzen	djanzen@sas.upenn.edu	Astraptes YESENN	05-SRNP-5655 | Hesperiidae	Elda Araya	23-Sep-2005	Costa Rica	Alajuela	Area de Conservacion Guanacaste	Sector San Cristobal	Camino Brasilia	10.9305	-85.3722	500
DHJPAR0002266	05-SRNP-5095	ASBAC777-06		613	27	2	EU397054	No	DHJPAR0002266	Microgastrinae	Apanteles	Apanteles bernardoespinozai	Daniel H. Janzen	djanzen@sas.upenn.edu	Astraptes tucuti	05-SRNP-5095 | Hesperiidae	Anabelle Cordoba	23-Sep-2005	Costa Rica	Alajuela	Area de Conservacion Guanacaste	Sector San Cristobal	Camino Brasilia	10.9305	-85.3722	500
DHJPAR0002267	05-SRNP-42334	ASBAC778-06	BOLD:AAD2320	657	0	2	EU396766	Yes	DHJPAR0002267	Microgastrinae	Apanteles	Apanteles carloscastilloi	Daniel H. Janzen	djanzen@sas.upenn.edu	Stenoma completella	05-SRNP-42334 | Elachistidae	Minor Carmona	14-Sep-2005	Costa Rica	Alajuela	Area de Conservacion Guanacaste	Sector Rincon Rainforest	Sendero Juntas	10.9066	-85.2878	400
DHJPAR0002268	05-SRNP-5605	ASBAC779-06	BOLD:AAA8844	657	0	2	EU397269	Yes	DHJPAR0002268	Microgastrinae	Apanteles	Apanteles jorgecortesi	Daniel H. Janzen	djanzen@sas.upenn.edu	Stenoma Janzen07	05-SRNP-5605 | Elachistidae	Elda Araya	30-Sep-2005	Costa Rica	Alajuela	Area de Conservacion Guanacaste	Sector San Cristobal	Puente Palma	10.9163	-85.3787	460
DHJPAR0002269	05-SRNP-42386	ASBAC780-06	BOLD:ACF3142	655	2	2	EU397055	Yes	DHJPAR0002269	Microgastrinae	Apanteles	Apanteles bernardoespinozai	Daniel H. Janzen	djanzen@sas.upenn.edu	Astraptes tucuti	05-SRNP-42386 | Hesperiidae	Osvaldo Espinoza	14-Sep-2005	Costa Rica	Alajuela	Area de Conservacion Guanacaste	Sector Rincon Rainforest	Sendero Juntas	10.9066	-85.2878	400
DHJPAR0002270	05-SRNP-24297	ASBAC781-06	BOLD:AAB4524	657	0	2	EU397406	Yes	DHJPAR0002270	Microgastrinae	Apanteles	Apanteles leninguandamuzi	Daniel H. Janzen	djanzen@sas.upenn.edu	Stenoma byssina	05-SRNP-24297 | Elachistidae	Lucia Rios	09-Oct-2005	Costa Rica	Guanacaste	Area de Conservacion Guanacaste	Sector El Hacha	Estacion Los Almendros	11.0323	-85.5278	290
DHJPAR0002271	05-SRNP-42384	ASBAC782-06	BOLD:ACF3142	549	2	2	EU397056	Yes	DHJPAR0002271	Microgastrinae	Apanteles	Apanteles bernardoespinozai	Daniel H. Janzen	djanzen@sas.upenn.edu	Astraptes tucuti	05-SRNP-42384 | Hesperiidae	Osvaldo Espinoza	13-Sep-2005	Costa Rica	Alajuela	Area de Conservacion Guanacaste	Sector Rincon Rainforest	Sendero Juntas	10.9066	-85.2878	400
DHJPAR0002272	05-SRNP-33668	ASBAC783-06	BOLD:AAA7014	656	1	2	EU397445	Yes	DHJPAR0002272	Microgastrinae	Apanteles	Apanteles anamartinezae	Daniel H. Janzen	djanzen@sas.upenn.edu	Atteva zebra	05-SRNP-33668 | Yponomeutidae	Calixto Moraga	10-Sep-2005	Costa Rica	Guanacaste	Area de Conservacion Guanacaste	Sector Pitilla	Loaiciga	11.0198	-85.4134	445
DHJPAR0002273	05-SRNP-33870	ASBAC784-06	BOLD:AAC2164	657	0	2	EU396718	Yes	DHJPAR0002273	Microgastrinae	Apanteles	Apanteles cinthiabarrantesae	Daniel H. Janzen	djanzen@sas.upenn.edu	Ategumia lotanalis	05-SRNP-33870 | Crambidae	gusaneros	25-Sep-2005	Costa Rica	Guanacaste	Area de Conservacion Guanacaste	Sector Pitilla	Pasmompa	11.0193	-85.41	440
DHJPAR0002274	05-SRNP-34056	ASBAC785-06	BOLD:AAC2164	656	1	2	EU396719	Yes	DHJPAR0002274	Microgastrinae	Apanteles	Apanteles cinthiabarrantesae	Daniel H. Janzen	djanzen@sas.upenn.edu	Ategumia lotanalis	05-SRNP-34056 | Crambidae	gusaneros	13-Oct-2005	Costa Rica	Guanacaste	Area de Conservacion Guanacaste	Sector Pitilla	Pasmompa	11.0193	-85.41	440
DHJPAR0002275	05-SRNP-34035	ASBAC786-06	BOLD:AAC2164	657	0	2	EU396720	Yes	DHJPAR0002275	Microgastrinae	Apanteles	Apanteles cinthiabarrantesae	Daniel H. Janzen	djanzen@sas.upenn.edu	Ategumia lotanalis	05-SRNP-34035 | Crambidae	gusaneros	05-Oct-2005	Costa Rica	Guanacaste	Area de Conservacion Guanacaste	Sector Pitilla	Pasmompa	11.0193	-85.41	440
DHJPAR0002276	05-SRNP-33666	ASBAC787-06	BOLD:AAA7014	657	0	2	EU397446	Yes	DHJPAR0002276	Microgastrinae	Apanteles	Apanteles anamartinezae	Daniel H. Janzen	djanzen@sas.upenn.edu	Atteva zebra	05-SRNP-33666 | Yponomeutidae	Calixto Moraga	08-Sep-2005	Costa Rica	Guanacaste	Area de Conservacion Guanacaste	Sector Pitilla	Loaiciga	11.0198	-85.4134	445
DHJPAR0002277	05-SRNP-33830	ASBAC788-06	BOLD:AAC2164	655	2	2	EU396721	Yes	DHJPAR0002277	Microgastrinae	Apanteles	Apanteles cinthiabarrantesae	Daniel H. Janzen	djanzen@sas.upenn.edu	Ategumia lotanalis	05-SRNP-33830 | Crambidae	Calixto Moraga	02-Oct-2005	Costa Rica	Guanacaste	Area de Conservacion Guanacaste	Sector Pitilla	Pasmompa	11.0193	-85.41	440
DHJPAR0002278	05-SRNP-40109	ASBAC789-06	BOLD:AAC2164	654	3	2	EU396722	Yes	DHJPAR0002278	Microgastrinae	Apanteles	Apanteles cinthiabarrantesae	Daniel H. Janzen	djanzen@sas.upenn.edu	Ategumia lotanalis	05-SRNP-40109 | Crambidae	Jose Perez	09-Feb-2005	Costa Rica	Alajuela	Area de Conservacion Guanacaste	Sector Rincon Rainforest	San Lucas	10.9185	-85.3034	320
DHJPAR0002279	05-SRNP-42226	ASBAC790-06	BOLD:AAD2320	653	4	2	EU396767	Yes	DHJPAR0002279	Microgastrinae	Apanteles	Apanteles carloscastilloi	Daniel H. Janzen	djanzen@sas.upenn.edu	Stenoma completella	05-SRNP-42226 | Elachistidae	Minor Carmona	28-Aug-2005	Costa Rica	Alajuela	Area de Conservacion Guanacaste	Sector Rincon Rainforest	Sendero Juntas	10.9066	-85.2878	400
DHJPAR0002280	05-SRNP-53	ASBAC791-06	BOLD:AAA7225	657	0	2	EU396925	Yes	DHJPAR0002280	Microgastrinae	Apanteles	Apanteles josecortesi	Daniel H. Janzen	djanzen@sas.upenn.edu	Nascus broteas	05-SRNP-53 | Hesperiidae	Carolina Cano	06-Feb-2005	Costa Rica	Alajuela	Area de Conservacion Guanacaste	Sector San Cristobal	Puente Palma	10.9163	-85.3787	460
DHJPAR0002282	05-SRNP-30460	ASBAC793-06	BOLD:AAB2976	656	1	2	EU396825	Yes	DHJPAR0002282	Microgastrinae	Apanteles	Apanteles adrianaguilarae	Daniel H. Janzen	djanzen@sas.upenn.edu	Anacrusis nephrodes	05-SRNP-30460 | Tortricidae	Manuel Rios	28-Feb-2005	Costa Rica	Guanacaste	Area de Conservacion Guanacaste	Sector Pitilla	Sendero Mismo	10.9876	-85.4197	680
DHJPAR0002284	04-SRNP-26851	ASBAC795-06	BOLD:ACF1627	656	1	2	EU396780	Yes	DHJPAR0002284	Microgastrinae	Apanteles	Apanteles javiercontrerasi	Daniel H. Janzen	djanzen@sas.upenn.edu	Ategumia matutinalis	04-SRNP-26851 | Crambidae	Roster Moraga	13-Dec-2004	Costa Rica	Guanacaste	Area de Conservacion Guanacaste	Sector Del Oro	Bosque Aguirre	11.0006	-85.438	620
DHJPAR0002286	05-SRNP-40113	ASBAC797-06	BOLD:AAC2164	657	0	2	EU396723	Yes	DHJPAR0002286	Microgastrinae	Apanteles	Apanteles cinthiabarrantesae	Daniel H. Janzen	djanzen@sas.upenn.edu	Ategumia lotanalis	05-SRNP-40113 | Crambidae	Jose Perez	16-Feb-2005	Costa Rica	Alajuela	Area de Conservacion Guanacaste	Sector Rincon Rainforest	San Lucas	10.9185	-85.3034	320
DHJPAR0002287	05-SRNP-40609	ASBAC798-06	BOLD:ACF1627	657	0	2	EU396781	Yes	DHJPAR0002287	Microgastrinae	Apanteles	Apanteles javiercontrerasi	Daniel H. Janzen	djanzen@sas.upenn.edu	Ategumia matutinalis	05-SRNP-40609 | Crambidae	Brigitte Vilchez	08-Mar-2005	Costa Rica	Alajuela	Area de Conservacion Guanacaste	Sector Rincon Rainforest	Estacion Caribe	10.9019	-85.2749	415
DHJPAR0002288	05-SRNP-31889	ASBAC799-06	BOLD:AAA7014	654	3	2	EU397447	Yes	DHJPAR0002288	Microgastrinae	Apanteles	Apanteles anamartinezae	Daniel H. Janzen	djanzen@sas.upenn.edu	Atteva pustulella	05-SRNP-31889 | Yponomeutidae	Calixto Moraga	08-Jun-2005	Costa Rica	Guanacaste	Area de Conservacion Guanacaste	Sector Pitilla	Cabrera	11.0089	-85.4098	500
DHJPAR0002289	04-SRNP-42654	ASBAC800-06	BOLD:ACF1627	657	0	2	EU396782	Yes	DHJPAR0002289	Microgastrinae	Apanteles	Apanteles javiercontrerasi	Daniel H. Janzen	djanzen@sas.upenn.edu	Ategumia matutinalis	04-SRNP-42654 | Crambidae	Minor Carmona	23-Nov-2004	Costa Rica	Alajuela	Area de Conservacion Guanacaste	Sector Rincon Rainforest	Camino Rio Francia	10.9043	-85.2865	410
DHJPAR0002290	05-SRNP-31287	ASBAC801-06		0		2		No	DHJPAR0002290	Microgastrinae	Apanteles		Daniel H. Janzen	djanzen@sas.upenn.edu	Anacrusis nephrodes	05-SRNP-31287 | Tortricidae	Manuel Rios	01-Aug-2005	Costa Rica	Guanacaste	Area de Conservacion Guanacaste	Sector Pitilla	Sendero Cuestona	10.9945	-85.4146	640
DHJPAR0002293	05-SRNP-58706	ASBAC804-06	BOLD:AAA8844	657	0	2	EU397270	Yes	DHJPAR0002293	Microgastrinae	Apanteles	Apanteles jorgecortesi	Daniel H. Janzen	djanzen@sas.upenn.edu	Stenoma Janzen07	05-SRNP-58706 | Elachistidae	Mariano Pereira	14-Aug-2005	Costa Rica	Guanacaste	Area de Conservacion Guanacaste	Sector Mundo Nuevo	Porton Rivas	10.7586	-85.3727	570
DHJPAR0002294	05-SRNP-12041	ASBAC805-06	BOLD:AAB2228	657	0	2	EU397311	Yes	DHJPAR0002294	Microgastrinae	Apanteles	Apanteles randallgarciai	Daniel H. Janzen	djanzen@sas.upenn.edu	Phocides belus	05-SRNP-12041 | Hesperiidae	Ruth Franco	25-Feb-2005	Costa Rica	Guanacaste	Area de Conservacion Guanacaste	Sector Santa Rosa	Vado Cuajiniquil	10.8827	-85.612	255
DHJPAR0002297	05-SRNP-4926	ASBAC808-06	BOLD:AAA6181	656	1	2	EU396994	Yes	DHJPAR0002297	Microgastrinae	Apanteles	Apanteles diniamartinezae	Daniel H. Janzen	djanzen@sas.upenn.edu	Astraptes YESENN	05-SRNP-4926 | Hesperiidae	Carolina Cano	19-Sep-2005	Costa Rica	Alajuela	Area de Conservacion Guanacaste	Sector San Cristobal	Puente Palma	10.9163	-85.3787	460
DHJPAR0002298	04-SRNP-26624	ASBAC809-06	BOLD:AAA8844	657	0	2	EU397271	Yes	DHJPAR0002298	Microgastrinae	Apanteles	Apanteles jorgecortesi	Daniel H. Janzen	djanzen@sas.upenn.edu	Stenoma Janzen07	04-SRNP-26624 | Elachistidae	Elieth Cantillano	04-Dec-2004	Costa Rica	Guanacaste	Area de Conservacion Guanacaste	Sector Del Oro	Sendero Puertas	11.0109	-85.4882	400
DHJPAR0002299	05-SRNP-24296	ASBAC810-06		0		5		No	DHJPAR0002299	Microgastrinae	Apanteles	Apanteles leninguandamuzi	Daniel H. Janzen	djanzen@sas.upenn.edu	Stenoma byssina	05-SRNP-24296 | Elachistidae	Lucia Rios	09-Oct-2005	Costa Rica	Guanacaste	Area de Conservacion Guanacaste	Sector El Hacha	Estacion Los Almendros	11.0323	-85.5278	290
DHJPAR0002300	05-SRNP-22376	ASBAC811-06	BOLD:AAA7014	657	0	2	EU397448	Yes	DHJPAR0002300	Microgastrinae	Apanteles	Apanteles anamartinezae	Daniel H. Janzen	djanzen@sas.upenn.edu	Atteva pustulella	05-SRNP-22376 | Yponomeutidae	Elieth Cantillano	08-Jul-2005	Costa Rica	Guanacaste	Area de Conservacion Guanacaste	Sector Del Oro	Margarita	11.0323	-85.4395	380
DHJPAR0002301	05-SRNP-20290	ASBAC812-06	BOLD:AAA8844	656	1	2	EU397272	Yes	DHJPAR0002301	Microgastrinae	Apanteles	Apanteles jorgecortesi	Daniel H. Janzen	djanzen@sas.upenn.edu	Stenoma Janzen07	05-SRNP-20290 | Elachistidae	Lucia Rios	04-Feb-2005	Costa Rica	Guanacaste	Area de Conservacion Guanacaste	Sector Del Oro	Quebrada Oro	11.0338	-85.4771	290
DHJPAR0002302	05-SRNP-58881	ASBAC813-06	BOLD:AAF8104	657	0	2	EU397464	Yes	DHJPAR0002302	Microgastrinae	Apanteles	Apanteles ronaldnavarroi	Daniel H. Janzen	djanzen@sas.upenn.edu	Calydna sturnula	05-SRNP-58881 | Riodinidae	Mariano Pereira	12-Aug-2005	Costa Rica	Guanacaste	Area de Conservacion Guanacaste	Sector Mundo Nuevo	Quebrada Tibio Perla	10.7626	-85.4298	330
DHJPAR0002303	04-SRNP-56855	ASBAC814-06	BOLD:AAD6751	657	0	2	EU397374	Yes	DHJPAR0002303	Microgastrinae	Apanteles	Apanteles minornavarroi	Daniel H. Janzen	djanzen@sas.upenn.edu	elachJanzen01 Janzen146	04-SRNP-56855 | Elachistidae	Calixto Moraga	10-Jan-2005	Costa Rica	Guanacaste	Area de Conservacion Guanacaste	Sector Pitilla	Sendero Mismo	10.9876	-85.4197	680
DHJPAR0002304	05-SRNP-20293	ASBAC815-06	BOLD:ABX5812	657	0	2	EU397415	Yes	DHJPAR0002304	Microgastrinae	Apanteles	Apanteles raulacevedoi	Daniel H. Janzen	djanzen@sas.upenn.edu	Conchylodes arcifera	05-SRNP-20293 | Crambidae	Lucia Rios	05-Feb-2005	Costa Rica	Guanacaste	Area de Conservacion Guanacaste	Sector Del Oro	Quebrada Oro	11.0338	-85.4771	290
DHJPAR0002305	05-SRNP-30557	ASBAC816-06	BOLD:AAC5219	607	6	2	EU396788	Yes	DHJPAR0002305	Microgastrinae	Apanteles	Apanteles luciariosae	Daniel H. Janzen	djanzen@sas.upenn.edu	Gorgythion begga pyralina	05-SRNP-30557 | Hesperiidae	Manuel Rios	02-Mar-2005	Costa Rica	Guanacaste	Area de Conservacion Guanacaste	Sector Pitilla	Pasmompa	11.0193	-85.41	440
DHJPAR0002307	05-SRNP-55611	ASBAC818-06	BOLD:AAA2143	655	2	2	EU397173	Yes	DHJPAR0002307	Microgastrinae	Apanteles	Apanteles manuelzumbadoi	Daniel H. Janzen	djanzen@sas.upenn.edu	Telemiades fides	05-SRNP-55611 | Hesperiidae	Jose Alberto Sanchez	24-Apr-2005	Costa Rica	Guanacaste	Area de Conservacion Guanacaste	Sector Mundo Nuevo	Porton Rivas	10.7586	-85.3727	570
DHJPAR0002308	05-SRNP-55579	ASBAC819-06	BOLD:AAA2143	656	1	2	EU397174	Yes	DHJPAR0002308	Microgastrinae	Apanteles	Apanteles manuelzumbadoi	Daniel H. Janzen	djanzen@sas.upenn.edu	Telemiades fides	05-SRNP-55579 | Hesperiidae	Mariano Pereira	05-Apr-2005	Costa Rica	Guanacaste	Area de Conservacion Guanacaste	Sector Mundo Nuevo	Vado Agria	10.7588	-85.3754	560
DHJPAR0002309	04-SRNP-49353	ASBAC820-06		0		2		No	DHJPAR0002309	Microgastrinae	Apanteles		Daniel H. Janzen	djanzen@sas.upenn.edu	Astraptes SENNOV	04-SRNP-49353 | Hesperiidae	Dunia Garcia	15-Oct-2004	Costa Rica	Guanacaste	Area de Conservacion Guanacaste	Sector Cacao	Quebrada Otilio	10.89	-85.4797	550
DHJPAR0002312	05-SRNP-55183	ASBAC823-06	BOLD:AAB6131	657	0	2	EU396459	Yes	DHJPAR0002312	Microgastrinae	Apanteles	Apanteles calixtomoragai	Daniel H. Janzen	djanzen@sas.upenn.edu	Atarnes sallei	05-SRNP-55183 | Hesperiidae	Jose Cortez	12-Feb-2005	Costa Rica	Guanacaste	Area de Conservacion Guanacaste	Sector Mundo Nuevo	Porton Rivas	10.7586	-85.3727	570
DHJPAR0002313	05-SRNP-182	ASBAC824-06	BOLD:AAB6131	653	4	2	EU396460	Yes	DHJPAR0002313	Microgastrinae	Apanteles	Apanteles calixtomoragai	Daniel H. Janzen	djanzen@sas.upenn.edu	Milanion marciana	05-SRNP-182 | Hesperiidae	Elda Araya	03-Mar-2005	Costa Rica	Alajuela	Area de Conservacion Guanacaste	Sector San Cristobal	Camino Brasilia	10.9305	-85.3722	500
DHJPAR0002314	05-SRNP-41778	ASBAC825-06	BOLD:AAB6131	655	2	2	EU396461	Yes	DHJPAR0002314	Microgastrinae	Apanteles	Apanteles calixtomoragai	Daniel H. Janzen	djanzen@sas.upenn.edu	Milanion marciana	05-SRNP-41778 | Hesperiidae	Minor Carmona	02-Aug-2005	Costa Rica	Alajuela	Area de Conservacion Guanacaste	Sector Rincon Rainforest	Anonas	10.9053	-85.2788	405
DHJPAR0002315	05-SRNP-33761	ASBAC826-06	BOLD:AAC5219	656	1	2	EU396789	Yes	DHJPAR0002315	Microgastrinae	Apanteles	Apanteles luciariosae	Daniel H. Janzen	djanzen@sas.upenn.edu	Gorgythion begga pyralinaDHJ02	05-SRNP-33761 | Hesperiidae	Petrona Rios	02-Oct-2005	Costa Rica	Guanacaste	Area de Conservacion Guanacaste	Sector Pitilla	Pasmompa	11.0193	-85.41	440
DHJPAR0002316	05-SRNP-30556	ASBAC827-06	BOLD:ACK4614	608	5	5	EU397390	Yes	DHJPAR0002316	Microgastrinae	Apanteles	Apanteles freddyquesadai	Daniel H. Janzen	djanzen@sas.upenn.edu	Gorgythion begga pyralina	05-SRNP-30556 | Hesperiidae	Manuel Rios	03-Mar-2005	Costa Rica	Guanacaste	Area de Conservacion Guanacaste	Sector Pitilla	Pasmompa	11.0193	-85.41	440
DHJPAR0002317	05-SRNP-56136	ASBAC828-06	BOLD:ABX6006	589	5	1	EU397414	No	DHJPAR0002317	Microgastrinae	Apanteles	Apanteles luislopezi	Daniel H. Janzen	djanzen@sas.upenn.edu	Cerconota Janzen104	05-SRNP-56136 | Elachistidae	Mariano Pereira	06-Jun-2005	Costa Rica	Guanacaste	Area de Conservacion Guanacaste	Sector Mundo Nuevo	Quebrada Tibio Perla	10.7626	-85.4298	330
DHJPAR0002320	05-SRNP-189	ASBAC831-06	BOLD:AAB6131	655	2	2	EU396462	Yes	DHJPAR0002320	Microgastrinae	Apanteles	Apanteles calixtomoragai	Daniel H. Janzen	djanzen@sas.upenn.edu	Milanion marciana	05-SRNP-189 | Hesperiidae	Elda Araya	09-Feb-2005	Costa Rica	Alajuela	Area de Conservacion Guanacaste	Sector San Cristobal	Camino Brasilia	10.9305	-85.3722	500
DHJPAR0002321	05-SRNP-33209	ASBAC832-06	BOLD:AAB7638	654	3	2	EU397517	Yes	DHJPAR0002321	Microgastrinae	Apanteles	Apanteles manelriosi	Daniel H. Janzen	djanzen@sas.upenn.edu	Quadrus cerialis	05-SRNP-33209 | Hesperiidae	Petrona Rios	23-Aug-2005	Costa Rica	Guanacaste	Area de Conservacion Guanacaste	Sector Pitilla	Pasmompa	11.0193	-85.41	440
DHJPAR0002322	04-SRNP-25777	ASBAC833-06	BOLD:AAC8420	657	0	2	EU397369	Yes	DHJPAR0002322	Microgastrinae	Apanteles	Apanteles juancarrilloi	Daniel H. Janzen	djanzen@sas.upenn.edu	Antaeotricha Janzen09	04-SRNP-25777 | Elachistidae	Lucia Rios	10-Nov-2004	Costa Rica	Guanacaste	Area de Conservacion Guanacaste	Sector Del Oro	Quebrada Trigal	11.0268	-85.4955	290
DHJPAR0002323	05-SRNP-55610	ASBAC834-06	BOLD:AAA2143	657	0	2	EU397175	Yes	DHJPAR0002323	Microgastrinae	Apanteles	Apanteles manuelzumbadoi	Daniel H. Janzen	djanzen@sas.upenn.edu	Telemiades fides	05-SRNP-55610 | Hesperiidae	Jose Alberto Sanchez	18-Apr-2005	Costa Rica	Guanacaste	Area de Conservacion Guanacaste	Sector Mundo Nuevo	Porton Rivas	10.7586	-85.3727	570
DHJPAR0002325	04-SRNP-56294	ASBAC836-06	BOLD:AAB7638	655	2	2	EU397518	Yes	DHJPAR0002325	Microgastrinae	Apanteles	Apanteles manelriosi	Daniel H. Janzen	djanzen@sas.upenn.edu	Quadrus cerialis	04-SRNP-56294 | Hesperiidae	Calixto Moraga	11-Dec-2004	Costa Rica	Guanacaste	Area de Conservacion Guanacaste	Sector Pitilla	Sendero Paleta	11.0043	-85.4165	570
DHJPAR0002326	04-SRNP-56854	ASBAC837-06	BOLD:AAD6751	655	2	2	EU397375	Yes	DHJPAR0002326	Microgastrinae	Apanteles	Apanteles minornavarroi	Daniel H. Janzen	djanzen@sas.upenn.edu	elachJanzen01 Janzen146	04-SRNP-56854 | Elachistidae	Calixto Moraga	10-Jan-2005	Costa Rica	Guanacaste	Area de Conservacion Guanacaste	Sector Pitilla	Sendero Mismo	10.9876	-85.4197	680
DHJPAR0002327	05-SRNP-33756	ASBAC838-06	BOLD:AAC5219	656	1	2	EU396790	Yes	DHJPAR0002327	Microgastrinae	Apanteles	Apanteles luciariosae	Daniel H. Janzen	djanzen@sas.upenn.edu	Gorgythion begga pyralinaDHJ02	05-SRNP-33756 | Hesperiidae	Petrona Rios	28-Sep-2005	Costa Rica	Guanacaste	Area de Conservacion Guanacaste	Sector Pitilla	Pasmompa	11.0193	-85.41	440
DHJPAR0002328	05-SRNP-33762	ASBAC839-06	BOLD:ACK4614	601	5	4	EU397391	Yes	DHJPAR0002328	Microgastrinae	Apanteles	Apanteles freddyquesadai	Daniel H. Janzen	djanzen@sas.upenn.edu	Gorgythion begga pyralinaDHJ02	05-SRNP-33762 | Hesperiidae	Petrona Rios	26-Sep-2005	Costa Rica	Guanacaste	Area de Conservacion Guanacaste	Sector Pitilla	Pasmompa	11.0193	-85.41	440
DHJPAR0002329	04-SRNP-25721	ASBAC840-06		624	8	1	EU397370	No	DHJPAR0002329	Microgastrinae	Apanteles	Apanteles juancarrilloi	Daniel H. Janzen	djanzen@sas.upenn.edu	Antaeotricha Janzen110	04-SRNP-25721 | Elachistidae	Roster Moraga	03-Nov-2004	Costa Rica	Guanacaste	Area de Conservacion Guanacaste	Sector Del Oro	Quebrada Trigal	11.0268	-85.4955	290
DHJPAR0002331	05-SRNP-33960	ASBAC842-06	BOLD:AAJ1515	651	6	2	EU397416	Yes	DHJPAR0002331	Microgastrinae	Apanteles	Apanteles Rodriguez50	Daniel H. Janzen	djanzen@sas.upenn.edu	elachJanzen01 Janzen82	05-SRNP-33960 | Elachistidae	gusaneros	03-Oct-2005	Costa Rica	Guanacaste	Area de Conservacion Guanacaste	Sector Pitilla	Pasmompa	11.0193	-85.41	440
DHJPAR0002332	05-SRNP-33760	ASBAC843-06	BOLD:AAC5219	655	2	2	EU396791	Yes	DHJPAR0002332	Microgastrinae	Apanteles	Apanteles luciariosae	Daniel H. Janzen	djanzen@sas.upenn.edu	Gorgythion begga pyralinaDHJ02	05-SRNP-33760 | Hesperiidae	Petrona Rios	02-Oct-2005	Costa Rica	Guanacaste	Area de Conservacion Guanacaste	Sector Pitilla	Pasmompa	11.0193	-85.41	440
DHJPAR0002333	05-SRNP-33767	ASBAC844-06	BOLD:AAB7638	656	1	2	EU397519	Yes	DHJPAR0002333	Microgastrinae	Apanteles	Apanteles manelriosi	Daniel H. Janzen	djanzen@sas.upenn.edu	Quadrus cerialis	05-SRNP-33767 | Hesperiidae	Manuel Rios	15-Sep-2005	Costa Rica	Guanacaste	Area de Conservacion Guanacaste	Sector Pitilla	Pasmompa	11.0193	-85.41	440
DHJPAR0002334	05-SRNP-33758	ASBAC845-06	BOLD:AAC5219	654	3	2	EU396792	Yes	DHJPAR0002334	Microgastrinae	Apanteles	Apanteles luciariosae	Daniel H. Janzen	djanzen@sas.upenn.edu	Gorgythion begga pyralinaDHJ02	05-SRNP-33758 | Hesperiidae	Petrona Rios	27-Sep-2005	Costa Rica	Guanacaste	Area de Conservacion Guanacaste	Sector Pitilla	Pasmompa	11.0193	-85.41	440
DHJPAR0002336	05-SRNP-55576	ASBAC847-06	BOLD:AAA2143	656	1	2	EU397176	Yes	DHJPAR0002336	Microgastrinae	Apanteles	Apanteles manuelzumbadoi	Daniel H. Janzen	djanzen@sas.upenn.edu	Telemiades fides	05-SRNP-55576 | Hesperiidae	Mariano Pereira	22-Apr-2005	Costa Rica	Guanacaste	Area de Conservacion Guanacaste	Sector Mundo Nuevo	Vado Agria	10.7588	-85.3754	560
DHJPAR0002337	05-SRNP-31221	ASBAC848-06	BOLD:ACK4614	602	1	5	EU397389	Yes	DHJPAR0002337	Microgastrinae	Apanteles	Apanteles freddyquesadai	Daniel H. Janzen	djanzen@sas.upenn.edu	Gorgythion begga pyralina	05-SRNP-31221 | Hesperiidae	Petrona Rios	05-Apr-2005	Costa Rica	Guanacaste	Area de Conservacion Guanacaste	Sector Pitilla	Sendero Carica	10.9928	-85.4294	660
DHJPAR0002339	05-SRNP-1843	ASBAC850-06	BOLD:AAA7014	657	0	2	EU397444	Yes	DHJPAR0002339	Microgastrinae	Apanteles	Apanteles anamartinezae	Daniel H. Janzen	djanzen@sas.upenn.edu	Atteva zebra	05-SRNP-1843 | Yponomeutidae	Gloria Sihezar	06-May-2005	Costa Rica	Alajuela	Area de Conservacion Guanacaste	Sector San Cristobal	Potrero Argentina	10.8902	-85.388	520
DHJPAR0002341	04-SRNP-47765	ASBAC852-06		293	0	3	EU396580	No	DHJPAR0002341	Microgastrinae	Apanteles	Apanteles osvaldoespinozai	Daniel H. Janzen	djanzen@sas.upenn.edu	Astraptes SENNOV	04-SRNP-47765 | Hesperiidae	Harry Ramirez	05-Sep-2004	Costa Rica	Guanacaste	Area de Conservacion Guanacaste	Sector Cacao	Quebrada Otilio	10.89	-85.4797	550
DHJPAR0002625	04-SRNP-56621	ASBA139-06	BOLD:ABX6539	419	0	4	EU396666	No	DHJPAR0002625	Microgastrinae	Apanteles	Apanteles manuelpereirai	Daniel H. Janzen	djanzen@sas.upenn.edu	Telemiades antiope	04-SRNP-56621 | Hesperiidae	Petrona Rios	19-Jan-2005	Costa Rica	Guanacaste	Area de Conservacion Guanacaste	Sector Pitilla	Sendero Mismo	10.9876	-85.4197	680
DHJPAR0002632	04-SRNP-26690	ASBA146-06	BOLD:AAY1938	626	1	2	EU397280	Yes	DHJPAR0002632	Microgastrinae	Apanteles	Apanteles marcobustosi	Daniel H. Janzen	djanzen@sas.upenn.edu	Phostria mapetalis	04-SRNP-26690 | Crambidae	Elieth Cantillano	15-Dec-2004	Costa Rica	Guanacaste	Area de Conservacion Guanacaste	Sector Del Oro	Chon	11.0479	-85.4527	280
DHJPAR0002637	99-SRNP-5189	ASBA151-06	BOLD:AAA3684	657	0	2	EU396573	Yes	DHJPAR0002637	Microgastrinae	Apanteles	Apanteles osvaldoespinozai	Daniel H. Janzen	djanzen@sas.upenn.edu	Astraptes INGCUP	99-SRNP-5189 | Hesperiidae	Gloria Sihezar	27-Jun-1999	Costa Rica	Alajuela	Area de Conservacion Guanacaste	Sector San Cristobal	Bosque Trampa Malaise	10.8628	-85.3846	815
DHJPAR0002638	99-SRNP-5421	ASBA152-06	BOLD:AAA3684	657	0	2	EU396574	Yes	DHJPAR0002638	Microgastrinae	Apanteles	Apanteles osvaldoespinozai	Daniel H. Janzen	djanzen@sas.upenn.edu	Astraptes INGCUP	99-SRNP-5421 | Hesperiidae	Gloria Sihezar	06-Jan-1999	Costa Rica	Alajuela	Area de Conservacion Guanacaste	Sector San Cristobal	Quebrada Cementerio	10.8712	-85.3875	700
DHJPAR0002639	99-SRNP-13384	ASBA153-06	BOLD:AAA3684	657	0	2	EU396575	Yes	DHJPAR0002639	Microgastrinae	Apanteles	Apanteles osvaldoespinozai	Daniel H. Janzen	djanzen@sas.upenn.edu	Astraptes INGCUP	99-SRNP-13384 | Hesperiidae	Osvaldo Espinoza	25-Nov-1999	Costa Rica	Alajuela	Area de Conservacion Guanacaste	Sector San Cristobal	Sitio San Geronimo	10.873	-85.3814	680
DHJPAR0002640	99-SRNP-11836	ASBA154-06	BOLD:AAA2143	657	0	2	EU397150	Yes	DHJPAR0002640	Microgastrinae	Apanteles	Apanteles manuelzumbadoi	Daniel H. Janzen	djanzen@sas.upenn.edu	Telemiades fides	99-SRNP-11836 | Hesperiidae	gusaneros	11-May-1999	Costa Rica	Guanacaste	Area de Conservacion Guanacaste	Sector El Hacha	Agua Buena	11.0324	-85.5754	220
DHJPAR0002641	99-SRNP-5643	ASBA155-06	BOLD:AAA3684	656	1	2	EU396576	Yes	DHJPAR0002641	Microgastrinae	Apanteles	Apanteles osvaldoespinozai	Daniel H. Janzen	djanzen@sas.upenn.edu	Astraptes INGCUP	99-SRNP-5643 | Hesperiidae	Carolina Cano	24-Jun-1999	Costa Rica	Alajuela	Area de Conservacion Guanacaste	Sector San Cristobal	Sendero Pinyal	10.8716	-85.3933	630
DHJPAR0002642	99-SRNP-5328	ASBA156-06	BOLD:AAA3684	657	0	2	EU396577	Yes	DHJPAR0002642	Microgastrinae	Apanteles	Apanteles osvaldoespinozai	Daniel H. Janzen	djanzen@sas.upenn.edu	Astraptes INGCUP	99-SRNP-5328 | Hesperiidae	Carolina Cano	06-Jan-1999	Costa Rica	Alajuela	Area de Conservacion Guanacaste	Sector San Cristobal	Vado Rio Cucaracho	10.8702	-85.3915	640
DHJPAR0002643	00-SRNP-6357	ASBA157-06	BOLD:AAA2143	657	0	2	EU397151	Yes	DHJPAR0002643	Microgastrinae	Apanteles	Apanteles manuelzumbadoi	Daniel H. Janzen	djanzen@sas.upenn.edu	Telemiades fides	00-SRNP-6357 | Hesperiidae	gusaneros	24-Mar-2000	Costa Rica	Guanacaste	Area de Conservacion Guanacaste	Potrerillos	Rio Azufrado	10.8122	-85.5444	95
DHJPAR0002644	99-SRNP-5422	ASBA158-06		480	19	1	EU396578	No	DHJPAR0002644	Microgastrinae	Apanteles	Apanteles osvaldoespinozai	Daniel H. Janzen	djanzen@sas.upenn.edu	Astraptes INGCUP	99-SRNP-5422 | Hesperiidae	gusaneros	07-Mar-1999	Costa Rica	Alajuela	Area de Conservacion Guanacaste	Sector San Cristobal	Quebrada Cementerio	10.8712	-85.3875	700
DHJPAR0002645	99-SRNP-13502	ASBA159-06	BOLD:AAD2262	657	0	2	EU396941	Yes	DHJPAR0002645	Microgastrinae	Apanteles	Apanteles ciriloumanai	Daniel H. Janzen	djanzen@sas.upenn.edu	Bungalotis erythus	99-SRNP-13502 | Hesperiidae	Osvaldo Espinoza	12-Jul-1999	Costa Rica	Alajuela	Area de Conservacion Guanacaste	Sector San Cristobal	Potrero Argentina	10.8902	-85.388	520
DHJPAR0002646	99-SRNP-4693	ASBA160-06	BOLD:AAA7225	531	3	2	EU396922	Yes	DHJPAR0002646	Microgastrinae	Apanteles	Apanteles josecortesi	Daniel H. Janzen	djanzen@sas.upenn.edu	Nascus broteas	99-SRNP-4693 | Hesperiidae	Osvaldo Espinoza	21-May-1999	Costa Rica	Alajuela	Area de Conservacion Guanacaste	Sector San Cristobal	Sendero Corredor	10.8787	-85.3896	620
DHJPAR0002647	00-SRNP-6838	ASBA161-06	BOLD:AAA2143	657	0	2	EU397152	Yes	DHJPAR0002647	Microgastrinae	Apanteles	Apanteles manuelzumbadoi	Daniel H. Janzen	djanzen@sas.upenn.edu	Telemiades fides	00-SRNP-6838 | Hesperiidae	gusaneros	14-May-2000	Costa Rica	Guanacaste	Area de Conservacion Guanacaste	Sector Pocosol	Puente Sontoli	10.9512	-85.5975	245
DHJPAR0002648	00-SRNP-6835	ASBA162-06	BOLD:AAA2143	657	0	2	EU397153	Yes	DHJPAR0002648	Microgastrinae	Apanteles	Apanteles manuelzumbadoi	Daniel H. Janzen	djanzen@sas.upenn.edu	Telemiades fides	00-SRNP-6835 | Hesperiidae	gusaneros	04-Jun-2000	Costa Rica	Guanacaste	Area de Conservacion Guanacaste	Sector Pocosol	Puente Sontoli	10.9512	-85.5975	245
DHJPAR0002649	00-SRNP-6844	ASBA163-06	BOLD:AAA2143	657	0	2	EU397154	Yes	DHJPAR0002649	Microgastrinae	Apanteles	Apanteles manuelzumbadoi	Daniel H. Janzen	djanzen@sas.upenn.edu	Telemiades fides	00-SRNP-6844 | Hesperiidae	gusaneros	04-Jun-2000	Costa Rica	Guanacaste	Area de Conservacion Guanacaste	Sector Pocosol	Puente Sontoli	10.9512	-85.5975	245
DHJPAR0002650	99-SRNP-11886	ASBA164-06	BOLD:AAA2143	627	0	5	EU397155	Yes	DHJPAR0002650	Microgastrinae	Apanteles	Apanteles manuelzumbadoi	Daniel H. Janzen	djanzen@sas.upenn.edu	Telemiades fides	99-SRNP-11886 | Hesperiidae	gusaneros	11-Mar-1999	Costa Rica	Guanacaste	Area de Conservacion Guanacaste	Sector Santa Rosa	Quebrada Puercos	10.8591	-85.5709	155
DHJPAR0002651	00-SRNP-6841	ASBA165-06	BOLD:AAA2143	657	0	2	EU397156	Yes	DHJPAR0002651	Microgastrinae	Apanteles	Apanteles manuelzumbadoi	Daniel H. Janzen	djanzen@sas.upenn.edu	Telemiades fides	00-SRNP-6841 | Hesperiidae	gusaneros	07-Jun-2000	Costa Rica	Guanacaste	Area de Conservacion Guanacaste	Sector Pocosol	Puente Sontoli	10.9512	-85.5975	245
DHJPAR0002652	00-SRNP-6853	ASBA166-06	BOLD:AAA2143	657	0	2	EU397157	Yes	DHJPAR0002652	Microgastrinae	Apanteles	Apanteles manuelzumbadoi	Daniel H. Janzen	djanzen@sas.upenn.edu	Telemiades fides	00-SRNP-6853 | Hesperiidae	gusaneros	17-May-2000	Costa Rica	Guanacaste	Area de Conservacion Guanacaste	Sector Pocosol	Puente Sontoli	10.9512	-85.5975	245
DHJPAR0002653	00-SRNP-6832	ASBA167-06	BOLD:AAA2143	657	0	2	EU397158	Yes	DHJPAR0002653	Microgastrinae	Apanteles	Apanteles manuelzumbadoi	Daniel H. Janzen	djanzen@sas.upenn.edu	Telemiades fides	00-SRNP-6832 | Hesperiidae	gusaneros	17-May-2000	Costa Rica	Guanacaste	Area de Conservacion Guanacaste	Sector Pocosol	Puente Sontoli	10.9512	-85.5975	245
DHJPAR0002654	99-SRNP-13121	ASBA168-06	BOLD:AAA7225	657	0	2	EU396923	Yes	DHJPAR0002654	Microgastrinae	Apanteles	Apanteles josecortesi	Daniel H. Janzen	djanzen@sas.upenn.edu	Nascus broteas	99-SRNP-13121 | Hesperiidae	Carolina Cano	19-Oct-1999	Costa Rica	Alajuela	Area de Conservacion Guanacaste	Sector San Cristobal	Sendero Vivero	10.8674	-85.3874	730
DHJPAR0002655	99-SRNP-5122	ASBA169-06	BOLD:AAA3684	657	0	2	EU396579	Yes	DHJPAR0002655	Microgastrinae	Apanteles	Apanteles osvaldoespinozai	Daniel H. Janzen	djanzen@sas.upenn.edu	Astraptes INGCUP	99-SRNP-5122 | Hesperiidae	Gloria Sihezar	16-Jun-1999	Costa Rica	Alajuela	Area de Conservacion Guanacaste	Sector San Cristobal	Quebrada Cementerio	10.8712	-85.3875	700
DHJPAR0002656	00-SRNP-1905	ASBA170-06	BOLD:AAA7225	657	0	2	EU396924	Yes	DHJPAR0002656	Microgastrinae	Apanteles	Apanteles josecortesi	Daniel H. Janzen	djanzen@sas.upenn.edu	Nascus broteas	00-SRNP-1905 | Hesperiidae	Freddy Quesada	14-Jun-2000	Costa Rica	Alajuela	Area de Conservacion Guanacaste	Sector San Cristobal	Sendero Corredor	10.8787	-85.3896	620
DHJPAR0002657	00-SRNP-6848	ASBA171-06	BOLD:AAA2143	521	2	1	EU397159	No	DHJPAR0002657	Microgastrinae	Apanteles	Apanteles manuelzumbadoi	Daniel H. Janzen	djanzen@sas.upenn.edu	Telemiades fides	00-SRNP-6848 | Hesperiidae	gusaneros	07-Jun-2000	Costa Rica	Guanacaste	Area de Conservacion Guanacaste	Sector Pocosol	Puente Sontoli	10.9512	-85.5975	245
DHJPAR0002658	00-SRNP-16615	ASBA172-06	BOLD:AAA2143	625	2	5	EU397160	Yes	DHJPAR0002658	Microgastrinae	Apanteles	Apanteles manuelzumbadoi	Daniel H. Janzen	djanzen@sas.upenn.edu	Telemiades fides	00-SRNP-16615 | Hesperiidae	Manuel Pereira	17-Aug-2000	Costa Rica	Guanacaste	Area de Conservacion Guanacaste	Potrerillos	Rio Azufrado	10.8122	-85.5444	95
DHJPAR0002659	00-SRNP-22276	ASBA173-06		534	25	2	EU396942	No	DHJPAR0002659	Microgastrinae	Apanteles	Apanteles ciriloumanai	Daniel H. Janzen	djanzen@sas.upenn.edu	Bungalotis erythus	00-SRNP-22276 | Hesperiidae	Gloria Sihezar	05-Feb-2001	Costa Rica	Alajuela	Area de Conservacion Guanacaste	Sector San Cristobal	Sendero Corredor	10.8787	-85.3896	620
DHJPAR0002660	00-SRNP-6850	ASBA174-06	BOLD:AAA2143	657	0	2	EU397161	Yes	DHJPAR0002660	Microgastrinae	Apanteles	Apanteles manuelzumbadoi	Daniel H. Janzen	djanzen@sas.upenn.edu	Telemiades fides	00-SRNP-6850 | Hesperiidae	gusaneros	22-May-2000	Costa Rica	Guanacaste	Area de Conservacion Guanacaste	Sector Pocosol	Puente Sontoli	10.9512	-85.5975	245
DHJPAR0002661	00-SRNP-6829	ASBA175-06	BOLD:AAA2143	657	0	2	EU397162	Yes	DHJPAR0002661	Microgastrinae	Apanteles	Apanteles manuelzumbadoi	Daniel H. Janzen	djanzen@sas.upenn.edu	Telemiades fides	00-SRNP-6829 | Hesperiidae	gusaneros	03-May-2000	Costa Rica	Guanacaste	Area de Conservacion Guanacaste	Sector Pocosol	Puente Sontoli	10.9512	-85.5975	245
DHJPAR0002662	00-SRNP-6856	ASBA176-06	BOLD:AAA2143	626	1	5	EU397163	Yes	DHJPAR0002662	Microgastrinae	Apanteles	Apanteles manuelzumbadoi	Daniel H. Janzen	djanzen@sas.upenn.edu	Telemiades fides	00-SRNP-6856 | Hesperiidae	gusaneros	07-Jun-2000	Costa Rica	Guanacaste	Area de Conservacion Guanacaste	Sector Pocosol	Puente Sontoli	10.9512	-85.5975	245
DHJPAR0002663	01-SRNP-18773	ASBA177-06	BOLD:AAA2143	657	0	2	EU397164	Yes	DHJPAR0002663	Microgastrinae	Apanteles	Apanteles manuelzumbadoi	Daniel H. Janzen	djanzen@sas.upenn.edu	Telemiades fides	01-SRNP-18773 | Hesperiidae	Guillermo Pereira	17-Jan-2002	Costa Rica	Guanacaste	Area de Conservacion Guanacaste	Sector Santa Rosa	Cafetal	10.8583	-85.6109	280
DHJPAR0002664	01-SRNP-12013	ASBA178-06		577	8	2	EU397165	No	DHJPAR0002664	Microgastrinae	Apanteles	Apanteles manuelzumbadoi	Daniel H. Janzen	djanzen@sas.upenn.edu	Telemiades fides	01-SRNP-12013 | Hesperiidae	gusaneros	01-Mar-2001	Costa Rica	Guanacaste	Area de Conservacion Guanacaste	Sector Santa Rosa	Quebrada Puercos	10.8591	-85.5709	155
DHJPAR0002665	01-SRNP-5454	ASBA179-06		555	10	2	EU396993	No	DHJPAR0002665	Microgastrinae	Apanteles	Apanteles diniamartinezae	Daniel H. Janzen	djanzen@sas.upenn.edu	Astraptes LOHAMP	01-SRNP-5454 | Hesperiidae	Jose Perez	31-Jul-2001	Costa Rica	Alajuela	Area de Conservacion Guanacaste	Sector Rincon Rainforest	Vado Rio Francia	10.9009	-85.2891	400
DHJPAR0002666	01-SRNP-12019	ASBA180-06	BOLD:AAA2143	627	0	5	EU397166	Yes	DHJPAR0002666	Microgastrinae	Apanteles	Apanteles manuelzumbadoi	Daniel H. Janzen	djanzen@sas.upenn.edu	Telemiades fides	01-SRNP-12019 | Hesperiidae	gusaneros	01-Mar-2001	Costa Rica	Guanacaste	Area de Conservacion Guanacaste	Sector Santa Elena	Vado Coyolito	10.8596	-85.685	40
DHJPAR0002667	01-SRNP-12259	ASBA181-06	BOLD:AAA2143	657	0	2	EU397167	Yes	DHJPAR0002667	Microgastrinae	Apanteles	Apanteles manuelzumbadoi	Daniel H. Janzen	djanzen@sas.upenn.edu	Telemiades fides	01-SRNP-12259 | Hesperiidae	gusaneros	02-Apr-2001	Costa Rica	Guanacaste	Area de Conservacion Guanacaste	Sector Santa Elena	Quebrada Megalopyge	10.8471	-85.7714	20
DHJPAR0002668	01-SRNP-18772	ASBA182-06	BOLD:AAA2143	657	0	2	EU397168	Yes	DHJPAR0002668	Microgastrinae	Apanteles	Apanteles manuelzumbadoi	Daniel H. Janzen	djanzen@sas.upenn.edu	Telemiades fides	01-SRNP-18772 | Hesperiidae	Guillermo Pereira	17-Jan-2002	Costa Rica	Guanacaste	Area de Conservacion Guanacaste	Sector Santa Rosa	Cafetal	10.8583	-85.6109	280
DHJPAR0002669	00-SRNP-17648	ASBA183-06		607	12	2	EU397169	No	DHJPAR0002669	Microgastrinae	Apanteles	Apanteles manuelzumbadoi	Daniel H. Janzen	djanzen@sas.upenn.edu	Telemiades fides	00-SRNP-17648 | Hesperiidae	Elieth Cantillano	02-Oct-2000	Costa Rica	Guanacaste	Area de Conservacion Guanacaste	Potrerillos	Rio Azufrado	10.8122	-85.5444	95
DHJPAR0002670	02-SRNP-14776	ASBA184-06	BOLD:AAB9403	574	3	5	EU396866	Yes	DHJPAR0002670	Microgastrinae	Apanteles	Apanteles diegotorresi	Daniel H. Janzen	djanzen@sas.upenn.edu	Achlyodes busirus	02-SRNP-14776 | Hesperiidae	gusaneros	02-Jun-2002	Costa Rica	Guanacaste	Area de Conservacion Guanacaste	Sector Del Oro	Bosque Aguirre	11.0006	-85.438	620
DHJPAR0002671	02-SRNP-5526	ASBA185-06	BOLD:AAA2143	657	0	2	EU397170	Yes	DHJPAR0002671	Microgastrinae	Apanteles	Apanteles manuelzumbadoi	Daniel H. Janzen	djanzen@sas.upenn.edu	Telemiades fides	02-SRNP-5526 | Hesperiidae	Dunia Garcia	19-Mar-2002	Costa Rica	Guanacaste	Area de Conservacion Guanacaste	Sector Del Oro	Quebrada Raiz	11.0287	-85.4867	280
DHJPAR0002672	01-SRNP-12017	ASBA186-06	BOLD:AAA2143	657	0	2	EU397171	Yes	DHJPAR0002672	Microgastrinae	Apanteles	Apanteles manuelzumbadoi	Daniel H. Janzen	djanzen@sas.upenn.edu	Telemiades fides	01-SRNP-12017 | Hesperiidae	gusaneros	18-Feb-2001	Costa Rica	Guanacaste	Area de Conservacion Guanacaste	Sector Santa Elena	Vado Coyolito	10.8596	-85.685	40
DHJPAR0002673	02-SRNP-5524	ASBA187-06	BOLD:AAA2143	657	0	2	EU397172	Yes	DHJPAR0002673	Microgastrinae	Apanteles	Apanteles manuelzumbadoi	Daniel H. Janzen	djanzen@sas.upenn.edu	Telemiades fides	02-SRNP-5524 | Hesperiidae	Guillermo Pereira	09-Mar-2002	Costa Rica	Guanacaste	Area de Conservacion Guanacaste	Sector Del Oro	Quebrada Raiz	11.0287	-85.4867	280
DHJPAR0002674	03-SRNP-5611	ASBA188-06	BOLD:AAB4227	610	2	2	EU396492	Yes	DHJPAR0002674	Microgastrinae	Apanteles	Apanteles anabellecordobae	Daniel H. Janzen	djanzen@sas.upenn.edu	Achlyodes busirus	03-SRNP-5611 | Hesperiidae	Carolina Cano	05-Mar-2003	Costa Rica	Alajuela	Area de Conservacion Guanacaste	Sector San Cristobal	Cementerio Viejo	10.8811	-85.3889	570
DHJPAR0002675	04-SRNP-2893	ASBA189-06	BOLD:AAA7225	657	0	2	EU396911	Yes	DHJPAR0002675	Microgastrinae	Apanteles	Apanteles josecortesi	Daniel H. Janzen	djanzen@sas.upenn.edu	Nascus Burns02	04-SRNP-2893 | Hesperiidae	Osvaldo Espinoza	15-Jul-2004	Costa Rica	Alajuela	Area de Conservacion Guanacaste	Sector San Cristobal	Sendero Vivero	10.8674	-85.3874	730
DHJPAR0002676	02-SRNP-9732	ASBA190-06	BOLD:AAA7225	657	0	2	EU396912	Yes	DHJPAR0002676	Microgastrinae	Apanteles	Apanteles josecortesi	Daniel H. Janzen	djanzen@sas.upenn.edu	Nascus broteas	02-SRNP-9732 | Hesperiidae	Mariano Pereira	08-Aug-2002	Costa Rica	Guanacaste	Area de Conservacion Guanacaste	Sector Cacao	Sendero Arenales	10.9247	-85.4674	1080
DHJPAR0002677	03-SRNP-6388	ASBA191-06	BOLD:AAA7225	657	0	2	EU396913	Yes	DHJPAR0002677	Microgastrinae	Apanteles	Apanteles josecortesi	Daniel H. Janzen	djanzen@sas.upenn.edu	Nascus broteas	03-SRNP-6388 | Hesperiidae	Gloria Sihezar	22-Jun-2003	Costa Rica	Alajuela	Area de Conservacion Guanacaste	Sector San Cristobal	Sitio San Geronimo	10.873	-85.3814	680
DHJPAR0002678	02-SRNP-5615	ASBA192-06	BOLD:ABX6539	657	0	2	EU396665	Yes	DHJPAR0002678	Microgastrinae	Apanteles	Apanteles manuelpereirai	Daniel H. Janzen	djanzen@sas.upenn.edu	Telemiades antiope	02-SRNP-5615 | Hesperiidae	Guillermo Pereira	07-Apr-2002	Costa Rica	Guanacaste	Area de Conservacion Guanacaste	Sector Del Oro	Canyon Rio Mena	10.9962	-85.4556	560
DHJPAR0002679	02-SRNP-4100	ASBA193-06	BOLD:AAA2143	657	0	2	EU397145	Yes	DHJPAR0002679	Microgastrinae	Apanteles	Apanteles manuelzumbadoi	Daniel H. Janzen	djanzen@sas.upenn.edu	Telemiades fides	02-SRNP-4100 | Hesperiidae	Lucia Rios	20-Feb-2002	Costa Rica	Guanacaste	Area de Conservacion Guanacaste	Sector El Hacha	Sendero Bejuquilla	11.03	-85.527	280
DHJPAR0002680	02-SRNP-14315	ASBA194-06	BOLD:AAD6737	657	0	2	EU397326	Yes	DHJPAR0002680	Microgastrinae	Apanteles	Apanteles alvarougaldei	Daniel H. Janzen	djanzen@sas.upenn.edu	Bungalotis quadratum	02-SRNP-14315 | Hesperiidae	Manuel Pereira	28-May-2002	Costa Rica	Guanacaste	Area de Conservacion Guanacaste	Sector Del Oro	Puente Mena	11.0456	-85.4574	280
DHJPAR0002681	01-SRNP-21009	ASBA195-06	BOLD:AAA3684	657	0	2	EU396569	Yes	DHJPAR0002681	Microgastrinae	Apanteles	Apanteles osvaldoespinozai	Daniel H. Janzen	djanzen@sas.upenn.edu	Astraptes LOHAMP	01-SRNP-21009 | Hesperiidae	Manuel Pereira	06-Dec-2001	Costa Rica	Guanacaste	Area de Conservacion Guanacaste	Sector Cacao	Sendero Maritza	10.9364	-85.4776	760
DHJPAR0002682	02-SRNP-24416	ASBA196-06	BOLD:AAA3684	657	0	2	EU396570	Yes	DHJPAR0002682	Microgastrinae	Apanteles	Apanteles osvaldoespinozai	Daniel H. Janzen	djanzen@sas.upenn.edu	Astraptes HIHAMP	02-SRNP-24416 | Hesperiidae	Freddy Quesada	24-Dec-2002	Costa Rica	Guanacaste	Area de Conservacion Guanacaste	Sector Cacao	Sendero Maritza	10.9364	-85.4776	760
DHJPAR0002683	02-SRNP-672	ASBA197-06	BOLD:ACF3142	657	0	5	EU397558	Yes	DHJPAR0002683	Microgastrinae	Apanteles	Apanteles gladysrojasae	Daniel H. Janzen	djanzen@sas.upenn.edu	Urbanus belli	02-SRNP-672 | Hesperiidae	Freddy Quesada	21-Feb-2002	Costa Rica	Alajuela	Area de Conservacion Guanacaste	Sector San Cristobal	Rio Blanco Abajo	10.9004	-85.3725	500
DHJPAR0002684	02-SRNP-14518	ASBA198-06	BOLD:AAA2143	657	0	2	EU397146	Yes	DHJPAR0002684	Microgastrinae	Apanteles	Apanteles manuelzumbadoi	Daniel H. Janzen	djanzen@sas.upenn.edu	Telemiades fides	02-SRNP-14518 | Hesperiidae	Elieth Cantillano	27-May-2002	Costa Rica	Guanacaste	Area de Conservacion Guanacaste	Sector Del Oro	Mena Central	11.0299	-85.4536	345
DHJPAR0002685	03-SRNP-6177	ASBA199-06	BOLD:AAD2262	657	0	2	EU396940	Yes	DHJPAR0002685	Microgastrinae	Apanteles	Apanteles ciriloumanai	Daniel H. Janzen	djanzen@sas.upenn.edu	Bungalotis erythus	03-SRNP-6177 | Hesperiidae	Carolina Cano	21-May-2003	Costa Rica	Alajuela	Area de Conservacion Guanacaste	Sector San Cristobal	Bosque Trampa Malaise	10.8628	-85.3846	815
DHJPAR0002686	03-SRNP-27326	ASBA200-06	BOLD:AAE6746	657	0	2	EU396947	Yes	DHJPAR0002686	Microgastrinae	Apanteles	Apanteles pabloumanai	Daniel H. Janzen	djanzen@sas.upenn.edu	Calliades zeutus	03-SRNP-27326 | Hesperiidae	Guillermo Pereira	11-Dec-2003	Costa Rica	Guanacaste	Area de Conservacion Guanacaste	Sector Santa Rosa	Bosque San Emilio	10.8439	-85.6138	300
DHJPAR0002687	02-SRNP-27444	ASBA201-06	BOLD:AAD5514	656	1	5	EU397623	Yes	DHJPAR0002687	Microgastrinae	Apanteles	Apanteles eliethcantillanoae	Daniel H. Janzen	djanzen@sas.upenn.edu	Urbanus doryssusDHJ02	02-SRNP-27444 | Hesperiidae	Guillermo Pereira	04-Aug-2002	Costa Rica	Guanacaste	Area de Conservacion Guanacaste	Sector El Hacha	Finca Araya	11.0154	-85.5113	295
DHJPAR0002688	02-SRNP-24195	ASBA202-06	BOLD:AAA6181	657	0	2	EU396987	Yes	DHJPAR0002688	Microgastrinae	Apanteles	Apanteles diniamartinezae	Daniel H. Janzen	djanzen@sas.upenn.edu	Astraptes LOHAMP	02-SRNP-24195 | Hesperiidae	Mariano Pereira	24-Nov-2002	Costa Rica	Guanacaste	Area de Conservacion Guanacaste	Sector Cacao	Estacion Cacao	10.9269	-85.4682	1150
DHJPAR0002689	02-SRNP-18319	ASBA203-06	BOLD:AAA6181	657	0	2	EU396988	Yes	DHJPAR0002689	Microgastrinae	Apanteles	Apanteles diniamartinezae	Daniel H. Janzen	djanzen@sas.upenn.edu	Astraptes LOHAMP	02-SRNP-18319 | Hesperiidae	Brennan Quinn	02-Aug-2002	Costa Rica	Alajuela	Area de Conservacion Guanacaste	Sector San Cristobal	Sendero Corredor	10.8787	-85.3896	620
DHJPAR0002690	03-SRNP-12787.1	ASBA204-06	BOLD:AAA6181	657	0	2	EU396989	Yes	DHJPAR0002690	Microgastrinae	Apanteles	Apanteles diniamartinezae	Daniel H. Janzen	djanzen@sas.upenn.edu	Astraptes INGCUP	03-SRNP-12787.1 | Hesperiidae	Jose Perez	27-Oct-2003	Costa Rica	Alajuela	Area de Conservacion Guanacaste	Sector Rincon Rainforest	San Lucas	10.9185	-85.3034	320
DHJPAR0002691	03-SRNP-21812	ASBA205-06	BOLD:AAA7225	657	0	2	EU396914	Yes	DHJPAR0002691	Microgastrinae	Apanteles	Apanteles josecortesi	Daniel H. Janzen	djanzen@sas.upenn.edu	Nascus broteas	03-SRNP-21812 | Hesperiidae	Calixto Moraga	12-Jan-2004	Costa Rica	Guanacaste	Area de Conservacion Guanacaste	Sector Pitilla	Ingas	11.0031	-85.4204	580
DHJPAR0002692	03-SRNP-21465	ASBA206-06	BOLD:AAA7225	657	0	2	EU396915	Yes	DHJPAR0002692	Microgastrinae	Apanteles	Apanteles josecortesi	Daniel H. Janzen	djanzen@sas.upenn.edu	Nascus broteas	03-SRNP-21465 | Hesperiidae	Calixto Moraga	08-Dec-2003	Costa Rica	Guanacaste	Area de Conservacion Guanacaste	Sector Pitilla	Ingas	11.0031	-85.4204	580
DHJPAR0002693	04-SRNP-10250	ASBA207-06	BOLD:AAA2143	657	0	2	EU397147	Yes	DHJPAR0002693	Microgastrinae	Apanteles	Apanteles manuelzumbadoi	Daniel H. Janzen	djanzen@sas.upenn.edu	Telemiades fides	04-SRNP-10250 | Hesperiidae	Ruth Franco	28-Mar-2004	Costa Rica	Guanacaste	Area de Conservacion Guanacaste	Potrerillos	Rio Azufrado	10.8122	-85.5444	95
DHJPAR0002694	02-SRNP-14096	ASBA208-06	BOLD:AAA2143	657	0	2	EU397148	Yes	DHJPAR0002694	Microgastrinae	Apanteles	Apanteles manuelzumbadoi	Daniel H. Janzen	djanzen@sas.upenn.edu	Telemiades fides	02-SRNP-14096 | Hesperiidae	Elieth Cantillano	25-Apr-2002	Costa Rica	Guanacaste	Area de Conservacion Guanacaste	Sector Del Oro	Puente Mena	11.0456	-85.4574	280
DHJPAR0002695	03-SRNP-16760	ASBA209-06	BOLD:ABY9005	657	0	2	EU397631	Yes	DHJPAR0002695	Microgastrinae	Apanteles	Apanteles marcovenicioi	Daniel H. Janzen	djanzen@sas.upenn.edu	Astraptes talus	03-SRNP-16760 | Hesperiidae	Lucia Rios	23-Jul-2003	Costa Rica	Guanacaste	Area de Conservacion Guanacaste	Sector Del Oro	Camino Mangos	11.0077	-85.4793	480
DHJPAR0002696	04-SRNP-32789	ASBA210-06	BOLD:AAA7225	657	0	2	EU396916	Yes	DHJPAR0002696	Microgastrinae	Apanteles	Apanteles josecortesi	Daniel H. Janzen	djanzen@sas.upenn.edu	Nascus broteas	04-SRNP-32789 | Hesperiidae	Manuel Rios	29-Jun-2004	Costa Rica	Guanacaste	Area de Conservacion Guanacaste	Sector Pitilla	Sendero Trichoptera	10.9857	-85.4187	655
DHJPAR0002697	03-SRNP-12944.1	ASBA211-06	BOLD:AAA6181	657	0	2	EU396990	Yes	DHJPAR0002697	Microgastrinae	Apanteles	Apanteles diniamartinezae	Daniel H. Janzen	djanzen@sas.upenn.edu	Astraptes LOHAMP	03-SRNP-12944.1 | Hesperiidae	Jose Perez	11-Oct-2003	Costa Rica	Alajuela	Area de Conservacion Guanacaste	Sector Rincon Rainforest	Finca Melina	10.892	-85.2937	410
DHJPAR0002698	03-SRNP-10923	ASBA212-06		603	12	4	EU397052	No	DHJPAR0002698	Microgastrinae	Apanteles	Apanteles bernardoespinozai	Daniel H. Janzen	djanzen@sas.upenn.edu	Astraptes alardus	03-SRNP-10923 | Hesperiidae	Minor Carmona	02-Jun-2003	Costa Rica	Alajuela	Area de Conservacion Guanacaste	Sector Rincon Rainforest	Rio Francia Arriba	10.8967	-85.29	400
DHJPAR0002699	04-SRNP-3591	ASBA213-06	BOLD:AAA7225	657	0	2	EU396917	Yes	DHJPAR0002699	Microgastrinae	Apanteles	Apanteles josecortesi	Daniel H. Janzen	djanzen@sas.upenn.edu	Nascus broteas	04-SRNP-3591 | Hesperiidae	Carolina Cano	15-Aug-2004	Costa Rica	Alajuela	Area de Conservacion Guanacaste	Sector San Cristobal	Sendero Pinyal	10.8716	-85.3933	630
DHJPAR0002700	04-SRNP-41575	ASBA214-06	BOLD:ACE8120	655	2	2	EU397226	Yes	DHJPAR0002700	Microgastrinae	Apanteles	Apanteles jesusugaldei	Daniel H. Janzen	djanzen@sas.upenn.edu	Aguna Burns02	04-SRNP-41575 | Hesperiidae	Jose Perez	14-Jul-2004	Costa Rica	Alajuela	Area de Conservacion Guanacaste	Sector Rincon Rainforest	Vochysia	10.8667	-85.2453	320
DHJPAR0002701	03-SRNP-27946	ASBA215-06	BOLD:AAA2143	657	0	2	EU397149	Yes	DHJPAR0002701	Microgastrinae	Apanteles	Apanteles manuelzumbadoi	Daniel H. Janzen	djanzen@sas.upenn.edu	Telemiades fides	03-SRNP-27946 | Hesperiidae	Freddy Quesada	27-Dec-2003	Costa Rica	Guanacaste	Area de Conservacion Guanacaste	Sector Santa Rosa	Bosque Humedo	10.8514	-85.608	290
DHJPAR0002702	04-SRNP-20780	ASBA216-06	BOLD:AAK2136	657	0	2	EU397598	Yes	DHJPAR0002702	Microgastrinae	Apanteles	Apanteles raulsolorzanoi	Daniel H. Janzen	djanzen@sas.upenn.edu	Narcosius helen	04-SRNP-20780 | Hesperiidae	Lucia Rios	14-Mar-2004	Costa Rica	Guanacaste	Area de Conservacion Guanacaste	Sector Del Oro	Uncaria	11.0175	-85.4744	370
DHJPAR0002703	04-SRNP-41852	ASBA217-06	BOLD:AAC2164	657	0	2	EU396717	Yes	DHJPAR0002703	Microgastrinae	Apanteles	Apanteles cinthiabarrantesae	Daniel H. Janzen	djanzen@sas.upenn.edu	Ategumia lotanalis	04-SRNP-41852 | Crambidae	Minor Carmona	01-Aug-2004	Costa Rica	Alajuela	Area de Conservacion Guanacaste	Sector Rincon Rainforest	Sendero Tucan	10.9042	-85.2712	410
DHJPAR0002704	04-SRNP-31119	ASBA218-06	BOLD:ACF3142	656	1	2	EU397633	Yes	DHJPAR0002704	Microgastrinae	Apanteles	Apanteles wadyobandoi	Daniel H. Janzen	djanzen@sas.upenn.edu	Urbanus teleus	04-SRNP-31119 | Hesperiidae	Manuel Rios	19-Apr-2004	Costa Rica	Guanacaste	Area de Conservacion Guanacaste	Sector Pitilla	Ingas	11.0031	-85.4204	580
DHJPAR0002705	04-SRNP-31133	ASBA219-06	BOLD:AAA7225	657	0	2	EU396918	Yes	DHJPAR0002705	Microgastrinae	Apanteles	Apanteles josecortesi	Daniel H. Janzen	djanzen@sas.upenn.edu	Nascus broteas	04-SRNP-31133 | Hesperiidae	Petrona Rios	11-Apr-2004	Costa Rica	Guanacaste	Area de Conservacion Guanacaste	Sector Pitilla	Sendero Memos	10.9817	-85.4278	740
DHJPAR0002706	04-SRNP-31228	ASBA220-06	BOLD:ABY7236	627	0	4	EU397499	Yes	DHJPAR0002706	Microgastrinae	Apanteles	Apanteles inesolisae	Daniel H. Janzen	djanzen@sas.upenn.edu	Telemiades antiope	04-SRNP-31228 | Hesperiidae	Calixto Moraga	26-Apr-2004	Costa Rica	Guanacaste	Area de Conservacion Guanacaste	Sector Pitilla	Pasmompa	11.0193	-85.41	440
DHJPAR0002707	04-SRNP-10033	ASBA221-06	BOLD:AAB4123	657	0	2	EU397486	Yes	DHJPAR0002707	Microgastrinae	Apanteles	Apanteles cambroneroae	Daniel H. Janzen	djanzen@sas.upenn.edu	Cephise aelius	04-SRNP-10033 | Hesperiidae	Dunia Garcia	14-Mar-2004	Costa Rica	Guanacaste	Area de Conservacion Guanacaste	Sector Santa Rosa	Bosque Humedo	10.8514	-85.608	290
DHJPAR0002708	04-SRNP-55341	ASBA222-06	BOLD:AAA6181	657	0	2	EU396991	Yes	DHJPAR0002708	Microgastrinae	Apanteles	Apanteles diniamartinezae	Daniel H. Janzen	djanzen@sas.upenn.edu	Astraptes LOHAMP	04-SRNP-55341 | Hesperiidae	Petrona Rios	26-Oct-2004	Costa Rica	Guanacaste	Area de Conservacion Guanacaste	Sector Pitilla	Ingas	11.0031	-85.4204	580
DHJPAR0002709	04-SRNP-33594	ASBA223-06	BOLD:AAA7225	656	1	2	EU396919	Yes	DHJPAR0002709	Microgastrinae	Apanteles	Apanteles josecortesi	Daniel H. Janzen	djanzen@sas.upenn.edu	Nascus broteas	04-SRNP-33594 | Hesperiidae	Manuel Rios	27-Jul-2004	Costa Rica	Guanacaste	Area de Conservacion Guanacaste	Sector Pitilla	Sendero Orosilito	10.9833	-85.4362	900
DHJPAR0002710	04-SRNP-45421	ASBA224-06	BOLD:AAB2664	657	0	2	EU396624	Yes	DHJPAR0002710	Microgastrinae	Apanteles	Apanteles ruthfrancoae	Daniel H. Janzen	djanzen@sas.upenn.edu	Staphylus vulgata	04-SRNP-45421 | Hesperiidae	Mariano Pereira	14-May-2004	Costa Rica	Guanacaste	Area de Conservacion Guanacaste	Sector Cacao	Estacion Gongora	10.887	-85.4744	570
DHJPAR0002711	04-SRNP-40253	ASBA225-06	BOLD:ACE8120	657	0	2	EU397227	Yes	DHJPAR0002711	Microgastrinae	Apanteles	Apanteles jesusugaldei	Daniel H. Janzen	djanzen@sas.upenn.edu	Aguna Burns02	04-SRNP-40253 | Hesperiidae	Jose Perez	01-Feb-2004	Costa Rica	Alajuela	Area de Conservacion Guanacaste	Sector Rincon Rainforest	Sendero Juntas	10.9066	-85.2878	400
DHJPAR0002712	04-SRNP-60296	ASBA226-06	BOLD:AAA6181	657	0	2	EU396992	Yes	DHJPAR0002712	Microgastrinae	Apanteles	Apanteles diniamartinezae	Daniel H. Janzen	djanzen@sas.upenn.edu	Astraptes LOHAMP	04-SRNP-60296 | Hesperiidae	Elda Araya	27-Oct-2004	Costa Rica	Alajuela	Area de Conservacion Guanacaste	Sector San Cristobal	Puente Palma	10.9163	-85.3787	460
DHJPAR0002713	04-SRNP-20272	ASBA227-06	BOLD:ACF3142	657	0	2	EU397547	Yes	DHJPAR0002713	Microgastrinae	Apanteles	Apanteles lilliammenae	Daniel H. Janzen	djanzen@sas.upenn.edu	Urbanus doryssusDHJ02	04-SRNP-20272 | Hesperiidae	Lucia Rios	01-Feb-2004	Costa Rica	Guanacaste	Area de Conservacion Guanacaste	Sector El Hacha	Sendero Tigre	11.0317	-85.5262	280
DHJPAR0002714	04-SRNP-32352	ASBA228-06	BOLD:AAA7225	657	0	2	EU396920	Yes	DHJPAR0002714	Microgastrinae	Apanteles	Apanteles josecortesi	Daniel H. Janzen	djanzen@sas.upenn.edu	Nascus broteas	04-SRNP-32352 | Hesperiidae	Petrona Rios	20-May-2004	Costa Rica	Guanacaste	Area de Conservacion Guanacaste	Sector Pitilla	Sendero Memos	10.9817	-85.4278	740
DHJPAR0002715	04-SRNP-41574	ASBA229-06	BOLD:ACE8120	624	3	5	EU397228	Yes	DHJPAR0002715	Microgastrinae	Apanteles	Apanteles jesusugaldei	Daniel H. Janzen	djanzen@sas.upenn.edu	Aguna Burns02	04-SRNP-41574 | Hesperiidae	Minor Carmona	20-Jul-2004	Costa Rica	Alajuela	Area de Conservacion Guanacaste	Sector Rincon Rainforest	Vochysia	10.8667	-85.2453	320
DHJPAR0002716	04-SRNP-31273	ASBA230-06	BOLD:AAA5341	657	0	2	EU397071	Yes	DHJPAR0002716	Microgastrinae	Apanteles	Apanteles carlosviquezi	Daniel H. Janzen	djanzen@sas.upenn.edu	Telemiades oiclus	04-SRNP-31273 | Hesperiidae	Petrona Rios	01-Apr-2004	Costa Rica	Guanacaste	Area de Conservacion Guanacaste	Sector Pitilla	Loaiciga	11.0198	-85.4134	445
DHJPAR0002717	04-SRNP-34374	ASBA231-06	BOLD:AAA7225	624	3	3	EU396921	Yes	DHJPAR0002717	Microgastrinae	Apanteles	Apanteles josecortesi	Daniel H. Janzen	djanzen@sas.upenn.edu	Nascus broteas	04-SRNP-34374 | Hesperiidae	Petrona Rios	01-Oct-2004	Costa Rica	Guanacaste	Area de Conservacion Guanacaste	Sector Pitilla	Sendero Cuestona	10.9945	-85.4146	640
DHJPAR0002906	03-SRNP-31095	ASBA326-06		535	9	2	EU397053	No	DHJPAR0002906	Microgastrinae	Apanteles	Apanteles bernardoespinozai	Daniel H. Janzen	djanzen@sas.upenn.edu	Astraptes talus	03-SRNP-31095 | Hesperiidae	Jose Perez	04-Nov-2003	Costa Rica	Alajuela	Area de Conservacion Guanacaste	Sector Rincon Rainforest	San Lucas	10.9185	-85.3034	320
DHJPAR0002907	04-SRNP-1842	ASBA327-06	BOLD:AAA5341	632	0	3	EU397072	Yes	DHJPAR0002907	Microgastrinae	Apanteles	Apanteles carlosviquezi	Daniel H. Janzen	djanzen@sas.upenn.edu	Telemiades oiclus	04-SRNP-1842 | Hesperiidae	Elda Araya	27-Apr-2004	Costa Rica	Alajuela	Area de Conservacion Guanacaste	Sector San Cristobal	Puente Palma	10.9163	-85.3787	460
DHJPAR0002908	03-SRNP-34397	ASBA328-06	BOLD:AAA3684	631	1	2	EU396571	Yes	DHJPAR0002908	Microgastrinae	Apanteles	Apanteles osvaldoespinozai	Daniel H. Janzen	djanzen@sas.upenn.edu	Astraptes INGCUP	03-SRNP-34397 | Hesperiidae	Elda Araya	17-Jan-2003	Costa Rica	Alajuela	Area de Conservacion Guanacaste	Sector San Cristobal	Sendero Corredor	10.8787	-85.3896	620
DHJPAR0002909	03-SRNP-3201	ASBA329-06	BOLD:AAA3684	632	0	3	EU396572	Yes	DHJPAR0002909	Microgastrinae	Apanteles	Apanteles osvaldoespinozai	Daniel H. Janzen	djanzen@sas.upenn.edu	Astraptes LOHAMP	03-SRNP-3201 | Hesperiidae	Freddy Quesada	04-Mar-2003	Costa Rica	Guanacaste	Area de Conservacion Guanacaste	Sector Cacao	Estacion Cacao	10.9269	-85.4682	1150
DHJPAR0002911	04-SRNP-45589	ASBA331-06	BOLD:AAB2664	627	0	3	EU396625	Yes	DHJPAR0002911	Microgastrinae	Apanteles	Apanteles ruthfrancoae	Daniel H. Janzen	djanzen@sas.upenn.edu	Staphylus vulgata	04-SRNP-45589 | Hesperiidae	Mariano Pereira	06-Jun-2004	Costa Rica	Guanacaste	Area de Conservacion Guanacaste	Sector Cacao	Estacion Gongora	10.887	-85.4744	570
DHJPAR0002913	04-SRNP-33019	ASBA333-06		419	0	2	EU397387	No	DHJPAR0002913	Microgastrinae	Apanteles	Apanteles freddyquesadai	Daniel H. Janzen	djanzen@sas.upenn.edu	Gorgythion begga pyralina	04-SRNP-33019 | Hesperiidae	Petrona Rios	16-Jun-2004	Costa Rica	Guanacaste	Area de Conservacion Guanacaste	Sector Pitilla	Ingas	11.0031	-85.4204	580
DHJPAR0002914	04-SRNP-33152	ASBA334-06	BOLD:AAB7638	632	0	3	EU397516	Yes	DHJPAR0002914	Microgastrinae	Apanteles	Apanteles manelriosi	Daniel H. Janzen	djanzen@sas.upenn.edu	Quadrus cerialis	04-SRNP-33152 | Hesperiidae	Manuel Rios	13-Jun-2004	Costa Rica	Guanacaste	Area de Conservacion Guanacaste	Sector Pitilla	Loaiciga	11.0198	-85.4134	445
DHJPAR0002915	04-SRNP-31515	ASBA335-06	BOLD:ABY7236	632	0	3	EU397500	Yes	DHJPAR0002915	Microgastrinae	Apanteles	Apanteles inesolisae	Daniel H. Janzen	djanzen@sas.upenn.edu	Telemiades fides	04-SRNP-31515 | Hesperiidae	Petrona Rios	04-Apr-2004	Costa Rica	Guanacaste	Area de Conservacion Guanacaste	Sector Pitilla	Pasmompa	11.0193	-85.41	440
DHJPAR0002916	04-SRNP-33017	ASBA336-06	BOLD:ACK4614	570	0	3	EU397388	Yes	DHJPAR0002916	Microgastrinae	Apanteles	Apanteles freddyquesadai	Daniel H. Janzen	djanzen@sas.upenn.edu	Gorgythion begga pyralina	04-SRNP-33017 | Hesperiidae	Petrona Rios	15-Jun-2004	Costa Rica	Guanacaste	Area de Conservacion Guanacaste	Sector Pitilla	Ingas	11.0031	-85.4204	580
DHJPAR0002917	04-SRNP-24242	ASBA337-06	BOLD:AAJ1557	632	0	3	EU397594	Yes	DHJPAR0002917	Microgastrinae	Apanteles	Apanteles Rodriguez74	Daniel H. Janzen	djanzen@sas.upenn.edu	Antaeotricha renselariana	04-SRNP-24242 | Elachistidae	Roster Moraga	05-Sep-2004	Costa Rica	Guanacaste	Area de Conservacion Guanacaste	Sector Del Oro	Nisperos	11.0056	-85.4797	510
DHJPAR0002918	04-SRNP-25265	ASBA338-06	BOLD:AAB7636	623	0	3	EU397593	Yes	DHJPAR0002918	Microgastrinae	Apanteles	Apanteles bernyapui	Daniel H. Janzen	djanzen@sas.upenn.edu	Eulepte alialis	04-SRNP-25265 | Crambidae	Roster Moraga	13-Oct-2004	Costa Rica	Guanacaste	Area de Conservacion Guanacaste	Sector Del Oro	Quebrada Trigal	11.0268	-85.4955	290
DHJPAR0002919	04-SRNP-3400	ASBA339-06	BOLD:AAD6505	632	0	3	EU397526	Yes	DHJPAR0002919	Microgastrinae	Apanteles	Apanteles petronariosae	Daniel H. Janzen	djanzen@sas.upenn.edu	Ouleus dilla baru	04-SRNP-3400 | Hesperiidae	Carolina Cano	30-Jul-2004	Costa Rica	Alajuela	Area de Conservacion Guanacaste	Sector San Cristobal	Puente Palma	10.9163	-85.3787	460
DHJPAR0002921	04-SRNP-1906	ASBA341-06	BOLD:ACK4614	627	0	3	EU397385	Yes	DHJPAR0002921	Microgastrinae	Apanteles	Apanteles freddyquesadai	Daniel H. Janzen	djanzen@sas.upenn.edu	Gorgythion begga pyralina	04-SRNP-1906 | Hesperiidae	Gloria Sihezar	27-Apr-2004	Costa Rica	Alajuela	Dos Rios	San Gabriel	Finca San Gabriel	10.8777	-85.3934	645
DHJPAR0002922	04-SRNP-34459	ASBA342-06	BOLD:AAE3613	632	0	3	EU397581	Yes	DHJPAR0002922	Microgastrinae	Apanteles	Apanteles bienvenidachavarriae	Daniel H. Janzen	djanzen@sas.upenn.edu	Anadasmus Janzen30	04-SRNP-34459 | Elachistidae	Manuel Rios	29-Aug-2004	Costa Rica	Guanacaste	Area de Conservacion Guanacaste	Sector Pitilla	Sendero Naciente	10.9871	-85.4282	700
DHJPAR0002923	04-SRNP-25266	ASBA343-06	BOLD:AAB7636	619	0	3	EU397592	Yes	DHJPAR0002923	Microgastrinae	Apanteles	Apanteles bernyapui	Daniel H. Janzen	djanzen@sas.upenn.edu	Eulepte alialis	04-SRNP-25266 | Crambidae	Roster Moraga	15-Oct-2004	Costa Rica	Guanacaste	Area de Conservacion Guanacaste	Sector Del Oro	Quebrada Trigal	11.0268	-85.4955	290
DHJPAR0002924	02-SRNP-32967	ASBA344-06	BOLD:AAB4123	632	0	3	EU397485	Yes	DHJPAR0002924	Microgastrinae	Apanteles	Apanteles cambroneroae	Daniel H. Janzen	djanzen@sas.upenn.edu	Cephise aelius	02-SRNP-32967 | Hesperiidae	Ruth Franco	05-Jan-2003	Costa Rica	Guanacaste	Area de Conservacion Guanacaste	Sector Santa Rosa	Quebrada Puercos	10.8591	-85.5709	155
DHJPAR0002925	02-SRNP-8019	ASBA345-06	BOLD:AAA3684	632	0	3	EU396565	Yes	DHJPAR0002925	Microgastrinae	Apanteles	Apanteles osvaldoespinozai	Daniel H. Janzen	djanzen@sas.upenn.edu	Astraptes YESENN	02-SRNP-8019 | Hesperiidae	Harry Ramirez	18-Feb-2002	Costa Rica	Guanacaste	Area de Conservacion Guanacaste	Sector Cacao	Sendero Toma Agua	10.9285	-85.4668	1140
DHJPAR0002926	02-SRNP-6550	ASBA346-06	BOLD:AAC2164	632	0	3	EU396713	Yes	DHJPAR0002926	Microgastrinae	Apanteles	Apanteles cinthiabarrantesae	Daniel H. Janzen	djanzen@sas.upenn.edu	Ategumia lotanalis	02-SRNP-6550 | Crambidae	Jose Perez	16-Mar-2002	Costa Rica	Alajuela	Area de Conservacion Guanacaste	Sector Rincon Rainforest	Montanya Figueres	10.8837	-85.2908	460
DHJPAR0002928	03-SRNP-3275	ASBA348-06	BOLD:AAD5542	632	0	3	EU397569	Yes	DHJPAR0002928	Microgastrinae	Apanteles	Apanteles juanvictori	Daniel H. Janzen	djanzen@sas.upenn.edu	Stenoma patens	03-SRNP-3275 | Elachistidae	Harry Ramirez	04-Mar-2003	Costa Rica	Guanacaste	Area de Conservacion Guanacaste	Sector Cacao	Sendero Ponderosa	10.9146	-85.4626	1060
DHJPAR0002931	02-SRNP-21314	ASBA351-06	BOLD:AAA6181	627	0	3	EU396977	Yes	DHJPAR0002931	Microgastrinae	Apanteles	Apanteles diniamartinezae	Daniel H. Janzen	djanzen@sas.upenn.edu	Astraptes YESENN	02-SRNP-21314 | Hesperiidae	Jose Perez	10-Nov-2002	Costa Rica	Alajuela	Area de Conservacion Guanacaste	Sector Rincon Rainforest	Sendero Anonas	10.9053	-85.2788	405
DHJPAR0002932	02-SRNP-2358	ASBA352-06	BOLD:AAD2320	627	0	3	EU396763	Yes	DHJPAR0002932	Microgastrinae	Apanteles	Apanteles carloscastilloi	Daniel H. Janzen	djanzen@sas.upenn.edu	Stenoma completella	02-SRNP-2358 | Elachistidae	Osvaldo Espinoza	28-Apr-2002	Costa Rica	Alajuela	Area de Conservacion Guanacaste	Sector San Cristobal	Rio Blanco Abajo	10.9004	-85.3725	500
DHJPAR0002933	03-SRNP-21698	ASBA353-06	BOLD:AAA6181	632	0	3	EU396978	Yes	DHJPAR0002933	Microgastrinae	Apanteles	Apanteles diniamartinezae	Daniel H. Janzen	djanzen@sas.upenn.edu	Astraptes YESENN	03-SRNP-21698 | Hesperiidae	Lucia Rios	07-Dec-2003	Costa Rica	Guanacaste	Area de Conservacion Guanacaste	Sector Pitilla	Pasmompa	11.0193	-85.41	440
DHJPAR0002934	02-SRNP-19431	ASBA354-06		610	14	3	EU397044	No	DHJPAR0002934	Microgastrinae	Apanteles	Apanteles bernardoespinozai	Daniel H. Janzen	djanzen@sas.upenn.edu	Astraptes alardus	02-SRNP-19431 | Hesperiidae	Gloria Sihezar	28-Oct-2002	Costa Rica	Alajuela	Area de Conservacion Guanacaste	Sector San Cristobal	Potrero Argentina	10.8902	-85.388	520
DHJPAR0002935	03-SRNP-21892	ASBA355-06	BOLD:ABX6539	627	0	3	EU396661	Yes	DHJPAR0002935	Microgastrinae	Apanteles	Apanteles manuelpereirai	Daniel H. Janzen	djanzen@sas.upenn.edu	Telemiades antiope	03-SRNP-21892 | Hesperiidae	Petrona Rios	05-Feb-2004	Costa Rica	Guanacaste	Area de Conservacion Guanacaste	Sector Pitilla	Ingas	11.0031	-85.4204	580
DHJPAR0002936	02-SRNP-30389	ASBA356-06	BOLD:AAC1151	616	2	3	EU396432	Yes	DHJPAR0002936	Microgastrinae	Apanteles	Apanteles eldarayae	Daniel H. Janzen	djanzen@sas.upenn.edu	Pyrrhopyge zenodorus	02-SRNP-30389 | Hesperiidae	Dunia Garcia	13-Oct-2002	Costa Rica	Guanacaste	Area de Conservacion Guanacaste	Sector Del Oro	Bosque Aguirre	11.0006	-85.438	620
DHJPAR0002937	02-SRNP-6556	ASBA357-06	BOLD:AAC2164	632	0	3	EU396714	Yes	DHJPAR0002937	Microgastrinae	Apanteles	Apanteles cinthiabarrantesae	Daniel H. Janzen	djanzen@sas.upenn.edu	Ategumia lotanalis	02-SRNP-6556 | Crambidae	Jose Perez	26-Mar-2002	Costa Rica	Alajuela	Area de Conservacion Guanacaste	Sector Rincon Rainforest	Montanya Figueres	10.8837	-85.2908	460
DHJPAR0002938	02-SRNP-19386	ASBA358-06		613	11	3	EU397045	No	DHJPAR0002938	Microgastrinae	Apanteles	Apanteles bernardoespinozai	Daniel H. Janzen	djanzen@sas.upenn.edu	Astraptes alardus	02-SRNP-19386 | Hesperiidae	Osvaldo Espinoza	15-Oct-2002	Costa Rica	Alajuela	Area de Conservacion Guanacaste	Sector San Cristobal	Camino San Ramon	10.8835	-85.4097	660
DHJPAR0002939	03-SRNP-5327	ASBA359-06	BOLD:AAA7014	631	1	3	EU397443	Yes	DHJPAR0002939	Microgastrinae	Apanteles	Apanteles anamartinezae	Daniel H. Janzen	djanzen@sas.upenn.edu	Atteva zebra	03-SRNP-5327 | Yponomeutidae	James Sogaard	24-Feb-2003	Costa Rica	Alajuela	Area de Conservacion Guanacaste	Sector San Cristobal	Sendero Perdido	10.8794	-85.3861	620
DHJPAR0002941	03-SRNP-7339	ASBA361-06	BOLD:AAC1151	574	1	3	EU396433	Yes	DHJPAR0002941	Microgastrinae	Apanteles	Apanteles eldarayae	Daniel H. Janzen	djanzen@sas.upenn.edu	Pyrrhopyge zenodorus	03-SRNP-7339 | Hesperiidae	Luis alfredo Espinoza	23-Aug-2003	Costa Rica	Alajuela	Area de Conservacion Guanacaste	Sector San Cristobal	Estacion San Gerardo	10.8801	-85.3889	575
DHJPAR0002942	02-SRNP-2351	ASBA362-06	BOLD:AAD2320	627	0	3	EU396764	Yes	DHJPAR0002942	Microgastrinae	Apanteles	Apanteles carloscastilloi	Daniel H. Janzen	djanzen@sas.upenn.edu	Stenoma completella	02-SRNP-2351 | Elachistidae	Osvaldo Espinoza	06-May-2002	Costa Rica	Alajuela	Area de Conservacion Guanacaste	Sector San Cristobal	Rio Blanco Abajo	10.9004	-85.3725	500
DHJPAR0002944	02-SRNP-2275	ASBA364-06	BOLD:ACF3142	627	0	3	EU397556	Yes	DHJPAR0002944	Microgastrinae	Apanteles	Apanteles gladysrojasae	Daniel H. Janzen	djanzen@sas.upenn.edu	Urbanus belli	02-SRNP-2275 | Hesperiidae	Osvaldo Espinoza	12-May-2002	Costa Rica	Alajuela	Area de Conservacion Guanacaste	Sector San Cristobal	Rio Blanco Abajo	10.9004	-85.3725	500
DHJPAR0002945	03-SRNP-31270	ASBA365-06	BOLD:AAA6181	632	0	3	EU396979	Yes	DHJPAR0002945	Microgastrinae	Apanteles	Apanteles diniamartinezae	Daniel H. Janzen	djanzen@sas.upenn.edu	Astraptes YESENN	03-SRNP-31270 | Hesperiidae	Jose Perez	18-Nov-2003	Costa Rica	Alajuela	Area de Conservacion Guanacaste	Sector Rincon Rainforest	Sendero Penya	10.8993	-85.2749	420
DHJPAR0002946	02-SRNP-20000	ASBA366-06		610	14	3	EU397046	No	DHJPAR0002946	Microgastrinae	Apanteles	Apanteles bernardoespinozai	Daniel H. Janzen	djanzen@sas.upenn.edu	Astraptes alardus	02-SRNP-20000 | Hesperiidae	Osvaldo Espinoza	15-Dec-2002	Costa Rica	Alajuela	Area de Conservacion Guanacaste	Sector San Cristobal	Rio Blanco Abajo	10.9004	-85.3725	500
DHJPAR0002947	03-SRNP-21916	ASBA367-06	BOLD:ABY7236	632	0	3	EU397498	Yes	DHJPAR0002947	Microgastrinae	Apanteles	Apanteles inesolisae	Daniel H. Janzen	djanzen@sas.upenn.edu	Telemiades antiope	03-SRNP-21916 | Hesperiidae	Calixto Moraga	20-Jan-2004	Costa Rica	Guanacaste	Area de Conservacion Guanacaste	Sector Pitilla	Ingas	11.0031	-85.4204	580
DHJPAR0002948	02-SRNP-24543	ASBA368-06	BOLD:AAD5542	631	1	3	EU397570	Yes	DHJPAR0002948	Microgastrinae	Apanteles	Apanteles juanvictori	Daniel H. Janzen	djanzen@sas.upenn.edu	Stenoma patens	02-SRNP-24543 | Elachistidae	Mariano Pereira	04-Jan-2003	Costa Rica	Guanacaste	Area de Conservacion Guanacaste	Sector Cacao	Sendero Ponderosa	10.9146	-85.4626	1060
DHJPAR0002949	02-SRNP-6554	ASBA369-06	BOLD:AAC2164	632	0	3	EU396715	Yes	DHJPAR0002949	Microgastrinae	Apanteles	Apanteles cinthiabarrantesae	Daniel H. Janzen	djanzen@sas.upenn.edu	Ategumia lotanalis	02-SRNP-6554 | Crambidae	Jose Perez	24-Mar-2002	Costa Rica	Alajuela	Area de Conservacion Guanacaste	Sector Rincon Rainforest	Montanya Figueres	10.8837	-85.2908	460
DHJPAR0002950	03-SRNP-37290	ASBA370-06	BOLD:AAA7225	632	0	3	EU396910	Yes	DHJPAR0002950	Microgastrinae	Apanteles	Apanteles josecortesi	Daniel H. Janzen	djanzen@sas.upenn.edu	Nascus broteas	03-SRNP-37290 | Hesperiidae	Petrona Rios	30-Dec-2003	Costa Rica	Guanacaste	Area de Conservacion Guanacaste	Sector Pitilla	Sendero Cuestona	10.9945	-85.4146	640
DHJPAR0002951	03-SRNP-12667.1	ASBA371-06	BOLD:AAA6181	632	0	3	EU396980	Yes	DHJPAR0002951	Microgastrinae	Apanteles	Apanteles diniamartinezae	Daniel H. Janzen	djanzen@sas.upenn.edu	Astraptes YESENN	03-SRNP-12667.1 | Hesperiidae	Jose Perez	05-Oct-2003	Costa Rica	Alajuela	Area de Conservacion Guanacaste	Sector Rincon Rainforest	Vado Rio Francia	10.9009	-85.2891	400
DHJPAR0002952	02-SRNP-7641	ASBA372-06	BOLD:AAA3684	632	0	3	EU396566	Yes	DHJPAR0002952	Microgastrinae	Apanteles	Apanteles osvaldoespinozai	Daniel H. Janzen	djanzen@sas.upenn.edu	Astraptes YESENN	02-SRNP-7641 | Hesperiidae	Jose Perez	16-Jul-2002	Costa Rica	Alajuela	Area de Conservacion Guanacaste	Sector Rincon Rainforest	Sendero Anonas	10.9053	-85.2788	405
DHJPAR0002953	03-SRNP-31264	ASBA373-06	BOLD:AAA6181	632	0	3	EU396981	Yes	DHJPAR0002953	Microgastrinae	Apanteles	Apanteles diniamartinezae	Daniel H. Janzen	djanzen@sas.upenn.edu	Astraptes YESENN	03-SRNP-31264 | Hesperiidae	Jose Perez	18-Nov-2003	Costa Rica	Alajuela	Area de Conservacion Guanacaste	Sector Rincon Rainforest	San Lucas	10.9185	-85.3034	320
DHJPAR0002954	03-SRNP-21344	ASBA374-06	BOLD:AAA8844	631	1	3	EU397267	Yes	DHJPAR0002954	Microgastrinae	Apanteles	Apanteles jorgecortesi	Daniel H. Janzen	djanzen@sas.upenn.edu	Stenoma Janzen07	03-SRNP-21344 | Elachistidae	Petrona Rios	06-Nov-2003	Costa Rica	Guanacaste	Area de Conservacion Guanacaste	Sector Pitilla	Pasmompa	11.0193	-85.41	440
DHJPAR0002955	03-SRNP-31182	ASBA375-06	BOLD:AAA6181	632	0	3	EU396982	Yes	DHJPAR0002955	Microgastrinae	Apanteles	Apanteles diniamartinezae	Daniel H. Janzen	djanzen@sas.upenn.edu	Astraptes YESENN	03-SRNP-31182 | Hesperiidae	Minor Carmona	22-Nov-2003	Costa Rica	Alajuela	Area de Conservacion Guanacaste	Sector Rincon Rainforest	Estacion Caribe	10.9019	-85.2749	415
DHJPAR0002956	03-SRNP-12365	ASBA376-06	BOLD:AAK2074	627	0	3	EU397609	Yes	DHJPAR0002956	Microgastrinae	Apanteles	Apanteles Rodriguez83	Daniel H. Janzen	djanzen@sas.upenn.edu	Cydia deshaisiana	03-SRNP-12365 | Tortricidae	gusaneros	26-May-2003	Costa Rica	Guanacaste	Area de Conservacion Guanacaste	Sector Orosi	Vado Rio Espavelar	10.9468	-85.567	275
DHJPAR0002957	02-SRNP-18954	ASBA377-06		594	30	3	EU397047	No	DHJPAR0002957	Microgastrinae	Apanteles	Apanteles bernardoespinozai	Daniel H. Janzen	djanzen@sas.upenn.edu	Astraptes alardus	02-SRNP-18954 | Hesperiidae	Osvaldo Espinoza	25-Sep-2002	Costa Rica	Alajuela	Area de Conservacion Guanacaste	Sector San Cristobal	Rio Blanco Abajo	10.9004	-85.3725	500
DHJPAR0002959	02-SRNP-164	ASBA379-06	BOLD:ACF3142	632	0	3	EU397557	Yes	DHJPAR0002959	Microgastrinae	Apanteles	Apanteles gladysrojasae	Daniel H. Janzen	djanzen@sas.upenn.edu	Urbanus belli	02-SRNP-164 | Hesperiidae	Gloria Sihezar	09-Feb-2002	Costa Rica	Alajuela	Area de Conservacion Guanacaste	Sector San Cristobal	Rio Blanco Abajo	10.9004	-85.3725	500
DHJPAR0002960	02-SRNP-2353	ASBA380-06	BOLD:AAD2320	627	0	3	EU396765	Yes	DHJPAR0002960	Microgastrinae	Apanteles	Apanteles carloscastilloi	Daniel H. Janzen	djanzen@sas.upenn.edu	Stenoma completella	02-SRNP-2353 | Elachistidae	Osvaldo Espinoza	06-May-2002	Costa Rica	Alajuela	Area de Conservacion Guanacaste	Sector San Cristobal	Rio Blanco Abajo	10.9004	-85.3725	500
DHJPAR0002961	04-SRNP-47126	ASBA381-06	BOLD:AAB4524	632	0	3	EU397404	Yes	DHJPAR0002961	Microgastrinae	Apanteles	Apanteles leninguandamuzi	Daniel H. Janzen	djanzen@sas.upenn.edu	Stenoma byssina	04-SRNP-47126 | Elachistidae	Manuel Pereira	19-Jul-2005	Costa Rica	Guanacaste	Area de Conservacion Guanacaste	Sector Cacao	Cuesta Caimito	10.8908	-85.4719	640
DHJPAR0002964	04-SRNP-45601	ASBA384-06	BOLD:AAB2664	623	0	2	EU396623	Yes	DHJPAR0002964	Microgastrinae	Apanteles	Apanteles ruthfrancoae	Daniel H. Janzen	djanzen@sas.upenn.edu	Staphylus vulgata	04-SRNP-45601 | Hesperiidae	Manuel Pereira	11-Jun-2004	Costa Rica	Guanacaste	Area de Conservacion Guanacaste	Sector Cacao	Cuesta Caimito	10.8908	-85.4719	640
DHJPAR0002965	04-SRNP-34614	ASBA385-06	BOLD:AAC2164	632	0	3	EU396716	Yes	DHJPAR0002965	Microgastrinae	Apanteles	Apanteles cinthiabarrantesae	Daniel H. Janzen	djanzen@sas.upenn.edu	Ategumia lotanalis	04-SRNP-34614 | Crambidae	Juan Jose Victor	03-Sep-2004	Costa Rica	Guanacaste	Area de Conservacion Guanacaste	Sector Pitilla	Sendero Nacho	10.9845	-85.4248	710
DHJPAR0002966	04-SRNP-45753	ASBA386-06	BOLD:AAA3684	632	0	3	EU396567	Yes	DHJPAR0002966	Microgastrinae	Apanteles	Apanteles osvaldoespinozai	Daniel H. Janzen	djanzen@sas.upenn.edu	Astraptes YESENN	04-SRNP-45753 | Hesperiidae	Manuel Pereira	09-Jul-2004	Costa Rica	Guanacaste	Area de Conservacion Guanacaste	Sector Cacao	Gongora Cerca del Rio	10.8829	-85.4745	510
DHJPAR0002967	03-SRNP-8249	ASBA387-06		611	13	3	EU397048	No	DHJPAR0002967	Microgastrinae	Apanteles	Apanteles bernardoespinozai	Daniel H. Janzen	djanzen@sas.upenn.edu	Astraptes alardus	03-SRNP-8249 | Hesperiidae	Carolina Cano	28-Sep-2003	Costa Rica	Alajuela	Area de Conservacion Guanacaste	Sector San Cristobal	Rio Blanco Abajo	10.9004	-85.3725	500
DHJPAR0002968	04-SRNP-41651	ASBA388-06	BOLD:AAE6871	632	0	3	EU397492	Yes	DHJPAR0002968	Microgastrinae	Apanteles	Apanteles minorcarmonai	Daniel H. Janzen	djanzen@sas.upenn.edu	Aguna Burns01	04-SRNP-41651 | Hesperiidae	Jose Perez	20-Jul-2004	Costa Rica	Alajuela	Area de Conservacion Guanacaste	Sector Rincon Rainforest	Camino Rio Francia	10.9043	-85.2865	410
DHJPAR0002969	03-SRNP-22516	ASBA389-06		609	15	3	EU397049	No	DHJPAR0002969	Microgastrinae	Apanteles	Apanteles bernardoespinozai	Daniel H. Janzen	djanzen@sas.upenn.edu	Astraptes alardus	03-SRNP-22516 | Hesperiidae	Harry Ramirez	23-Oct-2003	Costa Rica	Guanacaste	Area de Conservacion Guanacaste	Sector Cacao	Estacion Cacao	10.9269	-85.4682	1150
DHJPAR0002970	04-SRNP-33906	ASBA390-06		0		3		No	DHJPAR0002970	Microgastrinae	Apanteles	Apanteles bernardoespinozai	Daniel H. Janzen	djanzen@sas.upenn.edu	Astraptes alardus	04-SRNP-33906 | Hesperiidae	Manuel Rios	21-Jul-2004	Costa Rica	Guanacaste	Area de Conservacion Guanacaste	Sector Pitilla	Pasmompa	11.0193	-85.41	440
DHJPAR0002971	03-SRNP-12534.1	ASBA391-06	BOLD:AAA6181	632	0	3	EU396983	Yes	DHJPAR0002971	Microgastrinae	Apanteles	Apanteles diniamartinezae	Daniel H. Janzen	djanzen@sas.upenn.edu	Astraptes YESENN	03-SRNP-12534.1 | Hesperiidae	Carolina Cano	28-Sep-2003	Costa Rica	Alajuela	Area de Conservacion Guanacaste	Sector Rincon Rainforest	Sendero Juntas	10.9066	-85.2878	400
DHJPAR0002972	03-SRNP-6174	ASBA392-06	BOLD:AAD6737	632	0	3	EU397325	Yes	DHJPAR0002972	Microgastrinae	Apanteles	Apanteles alvarougaldei	Daniel H. Janzen	djanzen@sas.upenn.edu	Bungalotis quadratum	03-SRNP-6174 | Hesperiidae	Carolina Cano	04-Jun-2003	Costa Rica	Alajuela	Area de Conservacion Guanacaste	Sector San Cristobal	Rio Blanco Abajo	10.9004	-85.3725	500
DHJPAR0002973	03-SRNP-8250	ASBA393-06		281	0	2	EU397050	No	DHJPAR0002973	Microgastrinae	Apanteles	Apanteles bernardoespinozai	Daniel H. Janzen	djanzen@sas.upenn.edu	Astraptes alardus	03-SRNP-8250 | Hesperiidae	Carolina Cano	28-Sep-2003	Costa Rica	Alajuela	Area de Conservacion Guanacaste	Sector San Cristobal	Rio Blanco Abajo	10.9004	-85.3725	500
DHJPAR0002974	03-SRNP-10892	ASBA394-06	BOLD:AAA6181	627	0	3	EU396984	Yes	DHJPAR0002974	Microgastrinae	Apanteles	Apanteles diniamartinezae	Daniel H. Janzen	djanzen@sas.upenn.edu	Astraptes YESENN	03-SRNP-10892 | Hesperiidae	Jose Perez	25-May-2003	Costa Rica	Alajuela	Area de Conservacion Guanacaste	Sector Rincon Rainforest	Vado Rio Francia	10.9009	-85.2891	400
DHJPAR0002975	04-SRNP-33985	ASBA395-06	BOLD:AAA8844	627	0	3	EU397268	Yes	DHJPAR0002975	Microgastrinae	Apanteles	Apanteles jorgecortesi	Daniel H. Janzen	djanzen@sas.upenn.edu	Stenoma Janzen07	04-SRNP-33985 | Elachistidae	Manuel Rios	07-Aug-2004	Costa Rica	Guanacaste	Area de Conservacion Guanacaste	Sector Pitilla	Loaiciga	11.0198	-85.4134	445
DHJPAR0002976	03-SRNP-21562	ASBA396-06	BOLD:ABX6539	627	0	3	EU396662	Yes	DHJPAR0002976	Microgastrinae	Apanteles	Apanteles manuelpereirai	Daniel H. Janzen	djanzen@sas.upenn.edu	Telemiades antiope	03-SRNP-21562 | Hesperiidae	Petrona Rios	26-Nov-2003	Costa Rica	Guanacaste	Area de Conservacion Guanacaste	Sector Pitilla	Sendero Laguna	10.9888	-85.4234	680
DHJPAR0002977	03-SRNP-21708	ASBA397-06	BOLD:AAA6181	632	0	3	EU396985	Yes	DHJPAR0002977	Microgastrinae	Apanteles	Apanteles diniamartinezae	Daniel H. Janzen	djanzen@sas.upenn.edu	Astraptes YESENN	03-SRNP-21708 | Hesperiidae	Petrona Rios	11-Dec-2003	Costa Rica	Guanacaste	Area de Conservacion Guanacaste	Sector Pitilla	Ingas	11.0031	-85.4204	580
DHJPAR0002978	01-SRNP-21146	ASBA398-06	BOLD:AAF8043	632	0	3	EU397319	Yes	DHJPAR0002978	Microgastrinae	Apanteles	Apanteles pedroleoni	Daniel H. Janzen	djanzen@sas.upenn.edu	Codatractus imalena	01-SRNP-21146 | Hesperiidae	Harry Ramirez	06-Dec-2001	Costa Rica	Guanacaste	Area de Conservacion Guanacaste	Sector Cacao	Naranjales	10.9227	-85.4641	1030
DHJPAR0002979	03-SRNP-7336	ASBA399-06		614	10	3	EU397051	No	DHJPAR0002979	Microgastrinae	Apanteles	Apanteles bernardoespinozai	Daniel H. Janzen	djanzen@sas.upenn.edu	Astraptes alardus	03-SRNP-7336 | Hesperiidae	Osvaldo Espinoza	19-Aug-2003	Costa Rica	Alajuela	Area de Conservacion Guanacaste	Sector San Cristobal	Puente Palma	10.9163	-85.3787	460
DHJPAR0002980	03-SRNP-12936.1	ASBA400-06	BOLD:AAA6181	632	0	3	EU396986	Yes	DHJPAR0002980	Microgastrinae	Apanteles	Apanteles diniamartinezae	Daniel H. Janzen	djanzen@sas.upenn.edu	Astraptes YESENN	03-SRNP-12936.1 | Hesperiidae	Minor Carmona	14-Oct-2003	Costa Rica	Alajuela	Area de Conservacion Guanacaste	Sector Rincon Rainforest	Camino Rio Francia	10.9043	-85.2865	410
DHJPAR0002982	04-SRNP-45081	ASBA402-06	BOLD:AAE3605	632	0	3	EU397587	Yes	DHJPAR0002982	Microgastrinae	Apanteles	Apanteles harryramirezi	Daniel H. Janzen	djanzen@sas.upenn.edu	Anisochoria polysticta	04-SRNP-45081 | Hesperiidae	Dunia Garcia	16-Mar-2004	Costa Rica	Guanacaste	Area de Conservacion Guanacaste	Sector Cacao	Gongora Bananal	10.8892	-85.4761	600
DHJPAR0002983	04-SRNP-35043	ASBA403-06	BOLD:AAD5542	632	0	3	EU397571	Yes	DHJPAR0002983	Microgastrinae	Apanteles	Apanteles juanvictori	Daniel H. Janzen	djanzen@sas.upenn.edu	Stenoma patensDHJ03	04-SRNP-35043 | Elachistidae	Harry Ramirez	09-Feb-2004	Costa Rica	Guanacaste	Area de Conservacion Guanacaste	Sector Cacao	Sendero Ponderosa	10.9146	-85.4626	1060
DHJPAR0002984	04-SRNP-12166	ASBA404-06	BOLD:ACE8120	632	0	3	EU397362	Yes	DHJPAR0002984	Microgastrinae	Apanteles	Apanteles alvaroumanai	Daniel H. Janzen	djanzen@sas.upenn.edu	Polygonus leo	04-SRNP-12166 | Hesperiidae	Ruth Franco	16-Jul-2004	Costa Rica	Guanacaste	Area de Conservacion Guanacaste	Sector Santa Rosa	Area Administrativa	10.8376	-85.6187	295
DHJPAR0002985	04-SRNP-45752	ASBA405-06	BOLD:AAA3684	632	0	3	EU396568	Yes	DHJPAR0002985	Microgastrinae	Apanteles	Apanteles osvaldoespinozai	Daniel H. Janzen	djanzen@sas.upenn.edu	Astraptes YESENN	04-SRNP-45752 | Hesperiidae	Manuel Pereira	16-Jul-2004	Costa Rica	Guanacaste	Area de Conservacion Guanacaste	Sector Cacao	Gongora Cerca del Rio	10.8829	-85.4745	510
DHJPAR0002986	03-SRNP-20799	ASBA406-06	BOLD:ABX6539	632	0	3	EU396663	Yes	DHJPAR0002986	Microgastrinae	Apanteles	Apanteles manuelpereirai	Daniel H. Janzen	djanzen@sas.upenn.edu	Telemiades antiope	03-SRNP-20799 | Hesperiidae	Calixto Moraga	29-Aug-2003	Costa Rica	Guanacaste	Area de Conservacion Guanacaste	Sector Pitilla	Sendero Mismo	10.9876	-85.4197	680
DHJPAR0002987	03-SRNP-7197	ASBA407-06	BOLD:ABX6539	627	0	3	EU396664	Yes	DHJPAR0002987	Microgastrinae	Apanteles	Apanteles manuelpereirai	Daniel H. Janzen	djanzen@sas.upenn.edu	Telemiades antiope	03-SRNP-7197 | Hesperiidae	Carolina Cano	06-Aug-2003	Costa Rica	Alajuela	Area de Conservacion Guanacaste	Sector San Cristobal	Corrales Viejos	10.8997	-85.3809	495
DHJPAR0002988	03-SRNP-23282	ASBA408-06	BOLD:AAJ1383	627	0	3	EU396796	Yes	DHJPAR0002988	Microgastrinae	Apanteles	Apanteles gloriasihezarae	Daniel H. Janzen	djanzen@sas.upenn.edu	Desmia octomaculalisDHJ06	03-SRNP-23282 | Crambidae	Mariano Pereira	25-Oct-2003	Costa Rica	Guanacaste	Area de Conservacion Guanacaste	Sector Cacao	Sendero Arenales	10.9247	-85.4674	1080
DHJPAR0002989	04-SRNP-45135	ASBA409-06	BOLD:AAB4524	632	0	3	EU397405	Yes	DHJPAR0002989	Microgastrinae	Apanteles	Apanteles leninguandamuzi	Daniel H. Janzen	djanzen@sas.upenn.edu	Stenoma byssina	04-SRNP-45135 | Elachistidae	Dunia Garcia	25-Mar-2004	Costa Rica	Guanacaste	Area de Conservacion Guanacaste	Sector Cacao	Rancho Harold	10.9047	-85.468	820
DHJPAR0002990	03-SRNP-21736	ASBA410-06	BOLD:ABX6539	632	0	3	EU396656	Yes	DHJPAR0002990	Microgastrinae	Apanteles	Apanteles manuelpereirai	Daniel H. Janzen	djanzen@sas.upenn.edu	Telemiades antiope	03-SRNP-21736 | Hesperiidae	Calixto Moraga	10-Jan-2004	Costa Rica	Guanacaste	Area de Conservacion Guanacaste	Sector Pitilla	Pasmompa	11.0193	-85.41	440
DHJPAR0002991	03-SRNP-1499	ASBA411-06	BOLD:AAC1151	575	0	3	EU396431	Yes	DHJPAR0002991	Microgastrinae	Apanteles	Apanteles eldarayae	Daniel H. Janzen	djanzen@sas.upenn.edu	Pyrrhopyge zenodorus	03-SRNP-1499 | Hesperiidae	Elieth Cantillano	25-Apr-2003	Costa Rica	Guanacaste	Area de Conservacion Guanacaste	Sector Del Oro	Camino Mangos	11.0077	-85.4793	480
DHJPAR0002992	03-SRNP-20933	ASBA412-06	BOLD:ABX6539	621	0	3	EU396657	Yes	DHJPAR0002992	Microgastrinae	Apanteles	Apanteles manuelpereirai	Daniel H. Janzen	djanzen@sas.upenn.edu	Telemiades antiope	03-SRNP-20933 | Hesperiidae	Calixto Moraga	19-Sep-2003	Costa Rica	Guanacaste	Area de Conservacion Guanacaste	Sector Pitilla	Sendero Laguna	10.9888	-85.4234	680
DHJPAR0002993	03-SRNP-5963	ASBA413-06	BOLD:ABX6539	627	0	3	EU396658	Yes	DHJPAR0002993	Microgastrinae	Apanteles	Apanteles manuelpereirai	Daniel H. Janzen	djanzen@sas.upenn.edu	Telemiades antiope	03-SRNP-5963 | Hesperiidae	Gloria Sihezar	19-Apr-2003	Costa Rica	Alajuela	Area de Conservacion Guanacaste	Sector San Cristobal	Rio Blanco Abajo	10.9004	-85.3725	500
DHJPAR0002994	04-SRNP-45428	ASBA414-06	BOLD:AAB2664	627	0	3	EU396613	Yes	DHJPAR0002994	Microgastrinae	Apanteles	Apanteles ruthfrancoae	Daniel H. Janzen	djanzen@sas.upenn.edu	Staphylus vulgata	04-SRNP-45428 | Hesperiidae	Manuel Pereira	16-May-2004	Costa Rica	Guanacaste	Area de Conservacion Guanacaste	Sector Cacao	Estacion Gongora	10.887	-85.4744	570
DHJPAR0002996	04-SRNP-45425	ASBA416-06	BOLD:AAB2664	627	0	3	EU396614	Yes	DHJPAR0002996	Microgastrinae	Apanteles	Apanteles ruthfrancoae	Daniel H. Janzen	djanzen@sas.upenn.edu	Staphylus vulgata	04-SRNP-45425 | Hesperiidae	Mariano Pereira	16-May-2004	Costa Rica	Guanacaste	Area de Conservacion Guanacaste	Sector Cacao	Estacion Gongora	10.887	-85.4744	570
DHJPAR0002998	03-SRNP-1816	ASBA418-06	BOLD:AAA2143	632	0	3	EU397144	Yes	DHJPAR0002998	Microgastrinae	Apanteles	Apanteles manuelzumbadoi	Daniel H. Janzen	djanzen@sas.upenn.edu	Telemiades fides	03-SRNP-1816 | Hesperiidae	Roster Moraga	12-Apr-2003	Costa Rica	Guanacaste	Area de Conservacion Guanacaste	Sector Del Oro	Mena Central	11.0299	-85.4536	345
DHJPAR0002999	03-SRNP-12404.1	ASBA419-06	BOLD:ACF3142	557	5	2	EU397069	Yes	DHJPAR0002999	Microgastrinae	Apanteles	Apanteles Rodriguez24	Daniel H. Janzen	djanzen@sas.upenn.edu	Astraptes alardus	03-SRNP-12404.1 | Hesperiidae	Jose Perez	16-Sep-2003	Costa Rica	Alajuela	Area de Conservacion Guanacaste	Sector Rincon Rainforest	Camino Rio Francia	10.9043	-85.2865	410
DHJPAR0003000	04-SRNP-3252	ASBA420-06	BOLD:AAA3684	632	0	3	EU396558	Yes	DHJPAR0003000	Microgastrinae	Apanteles	Apanteles osvaldoespinozai	Daniel H. Janzen	djanzen@sas.upenn.edu	Astraptes YESENN	04-SRNP-3252 | Hesperiidae	Osvaldo Espinoza	05-Aug-2004	Costa Rica	Alajuela	Dos Rios	San Gabriel	Finca San Gabriel	10.8777	-85.3934	645
DHJPAR0003002	04-SRNP-2073	ASBA422-06		457	22	2	EU397033	No	DHJPAR0003002	Microgastrinae	Apanteles	Apanteles bernardoespinozai	Daniel H. Janzen	djanzen@sas.upenn.edu	Astraptes alardus	04-SRNP-2073 | Hesperiidae	Elda Araya	20-May-2004	Costa Rica	Alajuela	Dos Rios	San Gabriel	Finca San Gabriel	10.8777	-85.3934	645
DHJPAR0003003	04-SRNP-30420	ASBA423-06	BOLD:ABY7236	632	0	3	EU397497	Yes	DHJPAR0003003	Microgastrinae	Apanteles	Apanteles inesolisae	Daniel H. Janzen	djanzen@sas.upenn.edu	Telemiades antiope	04-SRNP-30420 | Hesperiidae	Petrona Rios	15-Mar-2004	Costa Rica	Guanacaste	Area de Conservacion Guanacaste	Sector Pitilla	Pasmompa	11.0193	-85.41	440
DHJPAR0003004	04-SRNP-33162	ASBA424-06	BOLD:AAA3684	612	0	2	EU396559	Yes	DHJPAR0003004	Microgastrinae	Apanteles	Apanteles osvaldoespinozai	Daniel H. Janzen	djanzen@sas.upenn.edu	Astraptes YESENN	04-SRNP-33162 | Hesperiidae	Manuel Rios	03-Jul-2004	Costa Rica	Guanacaste	Area de Conservacion Guanacaste	Sector Pitilla	Loaiciga	11.0198	-85.4134	445
DHJPAR0003005	04-SRNP-34908	ASBA425-06	BOLD:AAB2976	632	0	3	EU396823	Yes	DHJPAR0003005	Microgastrinae	Apanteles	Apanteles adrianaguilarae	Daniel H. Janzen	djanzen@sas.upenn.edu	Anacrusis nephrodes	04-SRNP-34908 | Tortricidae	Esteban Umana	29-Sep-2004	Costa Rica	Guanacaste	Area de Conservacion Guanacaste	Sector Pitilla	Sendero Paleta	11.0043	-85.4165	570
DHJPAR0003006	04-SRNP-45058	ASBA426-06	BOLD:AAA8844	627	0	3	EU397266	Yes	DHJPAR0003006	Microgastrinae	Apanteles	Apanteles jorgecortesi	Daniel H. Janzen	djanzen@sas.upenn.edu	Stenoma Janzen07	04-SRNP-45058 | Elachistidae	Dunia Garcia	12-Mar-2004	Costa Rica	Guanacaste	Area de Conservacion Guanacaste	Sector Cacao	Cuesta Caimito	10.8908	-85.4719	640
DHJPAR0003007	04-SRNP-4386	ASBA427-06		603	21	3	EU397034	No	DHJPAR0003007	Microgastrinae	Apanteles	Apanteles bernardoespinozai	Daniel H. Janzen	djanzen@sas.upenn.edu	Astraptes alardus	04-SRNP-4386 | Hesperiidae	gusaneros	18-Sep-2004	Costa Rica	Alajuela	Area de Conservacion Guanacaste	Sector San Cristobal	Cementerio Viejo	10.8811	-85.3889	570
DHJPAR0003008	04-SRNP-33656	ASBA428-06	BOLD:AAA3684	627	0	3	EU396560	Yes	DHJPAR0003008	Microgastrinae	Apanteles	Apanteles osvaldoespinozai	Daniel H. Janzen	djanzen@sas.upenn.edu	Astraptes YESENN	04-SRNP-33656 | Hesperiidae	Calixto Moraga	18-Jul-2004	Costa Rica	Guanacaste	Area de Conservacion Guanacaste	Sector Pitilla	Sendero Rotulo	11.0135	-85.4241	510
DHJPAR0003009	04-SRNP-33582	ASBA429-06	BOLD:AAK2131	627	0	3	EU397564	Yes	DHJPAR0003009	Microgastrinae	Apanteles	Apanteles gerardosandovali	Daniel H. Janzen	djanzen@sas.upenn.edu	Stenoma fenestra	04-SRNP-33582 | Elachistidae	Manuel Rios	03-Jul-2004	Costa Rica	Guanacaste	Area de Conservacion Guanacaste	Sector Pitilla	Pasmompa	11.0193	-85.41	440
DHJPAR0003010	04-SRNP-2443	ASBA430-06	BOLD:AAA3684	632	0	3	EU396561	Yes	DHJPAR0003010	Microgastrinae	Apanteles	Apanteles osvaldoespinozai	Daniel H. Janzen	djanzen@sas.upenn.edu	Astraptes YESENN	04-SRNP-2443 | Hesperiidae	Elda Araya	11-Jun-2004	Costa Rica	Alajuela	Area de Conservacion Guanacaste	Sector San Cristobal	Cementerio Viejo	10.8811	-85.3889	570
DHJPAR0003011	04-SRNP-41764	ASBA431-06	BOLD:AAC8285	618	0	3	EU396637	Yes	DHJPAR0003011	Microgastrinae	Apanteles	Apanteles guillermopereirai	Daniel H. Janzen	djanzen@sas.upenn.edu	Nisoniades godma	04-SRNP-41764 | Hesperiidae	Minor Carmona	02-Aug-2004	Costa Rica	Alajuela	Area de Conservacion Guanacaste	Sector Rincon Rainforest	Camino Rio Francia	10.9043	-85.2865	410
DHJPAR0003012	04-SRNP-2071	ASBA432-06		533	10	2	EU397035	No	DHJPAR0003012	Microgastrinae	Apanteles	Apanteles bernardoespinozai	Daniel H. Janzen	djanzen@sas.upenn.edu	Astraptes alardus	04-SRNP-2071 | Hesperiidae	Elda Araya	18-May-2004	Costa Rica	Alajuela	Dos Rios	San Gabriel	Finca San Gabriel	10.8777	-85.3934	645
DHJPAR0003014	03-SRNP-12848.1	ASBA434-06	BOLD:AAA6181	632	0	3	EU396971	Yes	DHJPAR0003014	Microgastrinae	Apanteles	Apanteles diniamartinezae	Daniel H. Janzen	djanzen@sas.upenn.edu	Astraptes YESENN	03-SRNP-12848.1 | Hesperiidae	Minor Carmona	30-Sep-2003	Costa Rica	Alajuela	Area de Conservacion Guanacaste	Sector Rincon Rainforest	San Lucas	10.9185	-85.3034	320
DHJPAR0003015	03-SRNP-12533.1	ASBA435-06	BOLD:AAA6181	630	1	3	EU396972	Yes	DHJPAR0003015	Microgastrinae	Apanteles	Apanteles diniamartinezae	Daniel H. Janzen	djanzen@sas.upenn.edu	Astraptes YESENN	03-SRNP-12533.1 | Hesperiidae	Carolina Cano	28-Sep-2003	Costa Rica	Alajuela	Area de Conservacion Guanacaste	Sector Rincon Rainforest	Sendero Juntas	10.9066	-85.2878	400
DHJPAR0003016	04-SRNP-2328	ASBA436-06		531	11	3	EU397036	No	DHJPAR0003016	Microgastrinae	Apanteles	Apanteles bernardoespinozai	Daniel H. Janzen	djanzen@sas.upenn.edu	Astraptes alardus	04-SRNP-2328 | Hesperiidae	Osvaldo Espinoza	12-Jun-2004	Costa Rica	Alajuela	Area de Conservacion Guanacaste	Sector San Cristobal	Potrero Argentina	10.8902	-85.388	520
DHJPAR0003017	04-SRNP-41850	ASBA437-06	BOLD:AAC2164	631	0	3	EU396709	Yes	DHJPAR0003017	Microgastrinae	Apanteles	Apanteles cinthiabarrantesae	Daniel H. Janzen	djanzen@sas.upenn.edu	Ategumia lotanalis	04-SRNP-41850 | Crambidae	Minor Carmona	05-Aug-2004	Costa Rica	Alajuela	Area de Conservacion Guanacaste	Sector Rincon Rainforest	Sendero Tucan	10.9042	-85.2712	410
DHJPAR0003018	04-SRNP-45196	ASBA438-06	BOLD:AAB2664	627	0	3	EU396615	Yes	DHJPAR0003018	Microgastrinae	Apanteles	Apanteles ruthfrancoae	Daniel H. Janzen	djanzen@sas.upenn.edu	Staphylus Janzen03	04-SRNP-45196 | Hesperiidae	Dunia Garcia	18-Apr-2004	Costa Rica	Guanacaste	Area de Conservacion Guanacaste	Sector Cacao	Puente Gongora	10.8849	-85.472	540
DHJPAR0003019	04-SRNP-21566	ASBA439-06	BOLD:AAB4124	622	1	3	EU397480	Yes	DHJPAR0003019	Microgastrinae	Apanteles	Apanteles Janzen52	Daniel H. Janzen	djanzen@sas.upenn.edu	Cephise aelius	04-SRNP-21566 | Hesperiidae	Lucia Rios	02-May-2004	Costa Rica	Guanacaste	Area de Conservacion Guanacaste	Sector Del Oro	Quebrada Oro	11.0338	-85.4771	290
DHJPAR0003020	04-SRNP-21561	ASBA440-06	BOLD:AAB4123	632	0	3	EU397481	Yes	DHJPAR0003020	Microgastrinae	Apanteles	Apanteles cambroneroae	Daniel H. Janzen	djanzen@sas.upenn.edu	Cephise aelius	04-SRNP-21561 | Hesperiidae	Lucia Rios	18-May-2004	Costa Rica	Guanacaste	Area de Conservacion Guanacaste	Sector Del Oro	Quebrada Oro	11.0338	-85.4771	290
DHJPAR0003021	03-SRNP-21691	ASBA441-06	BOLD:AAA6181	632	0	3	EU396973	Yes	DHJPAR0003021	Microgastrinae	Apanteles	Apanteles diniamartinezae	Daniel H. Janzen	djanzen@sas.upenn.edu	Astraptes YESENN	03-SRNP-21691 | Hesperiidae	Calixto Moraga	08-Dec-2003	Costa Rica	Guanacaste	Area de Conservacion Guanacaste	Sector Pitilla	Pasmompa	11.0193	-85.41	440
DHJPAR0003022	03-SRNP-22404	ASBA442-06		604	20	3	EU397037	No	DHJPAR0003022	Microgastrinae	Apanteles	Apanteles bernardoespinozai	Daniel H. Janzen	djanzen@sas.upenn.edu	Astraptes alardus	03-SRNP-22404 | Hesperiidae	Freddy Quesada	03-Oct-2003	Costa Rica	Guanacaste	Area de Conservacion Guanacaste	Sector Cacao	Sendero Nayo	10.9245	-85.4695	1090
DHJPAR0003023	03-SRNP-7334	ASBA443-06		534	8	3	EU397038	No	DHJPAR0003023	Microgastrinae	Apanteles	Apanteles bernardoespinozai	Daniel H. Janzen	djanzen@sas.upenn.edu	Astraptes alardus	03-SRNP-7334 | Hesperiidae	Osvaldo Espinoza	20-Aug-2003	Costa Rica	Alajuela	Area de Conservacion Guanacaste	Sector San Cristobal	Puente Palma	10.9163	-85.3787	460
DHJPAR0003024	04-SRNP-34609	ASBA444-06	BOLD:AAC2164	632	0	3	EU396710	Yes	DHJPAR0003024	Microgastrinae	Apanteles	Apanteles cinthiabarrantesae	Daniel H. Janzen	djanzen@sas.upenn.edu	Ategumia lotanalis	04-SRNP-34609 | Crambidae	Juan Jose Victor	01-Sep-2004	Costa Rica	Guanacaste	Area de Conservacion Guanacaste	Sector Pitilla	Sendero Nacho	10.9845	-85.4248	710
DHJPAR0003025	04-SRNP-45422	ASBA445-06	BOLD:AAB2664	629	0	3	EU396616	Yes	DHJPAR0003025	Microgastrinae	Apanteles	Apanteles ruthfrancoae	Daniel H. Janzen	djanzen@sas.upenn.edu	Staphylus vulgata	04-SRNP-45422 | Hesperiidae	Mariano Pereira	01-Jun-2004	Costa Rica	Guanacaste	Area de Conservacion Guanacaste	Sector Cacao	Estacion Gongora	10.887	-85.4744	570
DHJPAR0003026	04-SRNP-34608	ASBA446-06	BOLD:AAC2164	627	0	3	EU396711	Yes	DHJPAR0003026	Microgastrinae	Apanteles	Apanteles cinthiabarrantesae	Daniel H. Janzen	djanzen@sas.upenn.edu	Ategumia lotanalis	04-SRNP-34608 | Crambidae	Juan Jose Victor	31-Aug-2004	Costa Rica	Guanacaste	Area de Conservacion Guanacaste	Sector Pitilla	Sendero Nacho	10.9845	-85.4248	710
DHJPAR0003027	04-SRNP-55691	ASBA447-06	BOLD:AAB2976	632	0	3	EU396824	Yes	DHJPAR0003027	Microgastrinae	Apanteles	Apanteles adrianaguilarae	Daniel H. Janzen	djanzen@sas.upenn.edu	Anacrusis nephrodes	04-SRNP-55691 | Tortricidae	Petrona Rios	27-Oct-2004	Costa Rica	Guanacaste	Area de Conservacion Guanacaste	Sector Pitilla	Sendero Mismo	10.9876	-85.4197	680
DHJPAR0003028	03-SRNP-12849.1	ASBA448-06	BOLD:AAA6181	632	0	3	EU396974	Yes	DHJPAR0003028	Microgastrinae	Apanteles	Apanteles diniamartinezae	Daniel H. Janzen	djanzen@sas.upenn.edu	Astraptes YESENN	03-SRNP-12849.1 | Hesperiidae	Minor Carmona	30-Sep-2003	Costa Rica	Alajuela	Area de Conservacion Guanacaste	Sector Rincon Rainforest	San Lucas	10.9185	-85.3034	320
DHJPAR0003029	04-SRNP-1808	ASBA449-06		491	23	2	EU397039	No	DHJPAR0003029	Microgastrinae	Apanteles	Apanteles bernardoespinozai	Daniel H. Janzen	djanzen@sas.upenn.edu	Astraptes alardus	04-SRNP-1808 | Hesperiidae	Osvaldo Espinoza	04-May-2004	Costa Rica	Alajuela	Area de Conservacion Guanacaste	Sector San Cristobal	Limite Viales	10.8735	-85.3704	720
DHJPAR0003030	03-SRNP-22729	ASBA450-06		287	0	2	EU397040	No	DHJPAR0003030	Microgastrinae	Apanteles	Apanteles bernardoespinozai	Daniel H. Janzen	djanzen@sas.upenn.edu	Astraptes alardus	03-SRNP-22729 | Hesperiidae	Mariano Pereira	31-Oct-2003	Costa Rica	Guanacaste	Area de Conservacion Guanacaste	Sector Cacao	Estacion Cacao	10.9269	-85.4682	1150
DHJPAR0003031	04-SRNP-12162	ASBA451-06	BOLD:ACE8120	632	0	3	EU397361	Yes	DHJPAR0003031	Microgastrinae	Apanteles	Apanteles alvaroumanai	Daniel H. Janzen	djanzen@sas.upenn.edu	Polygonus leo	04-SRNP-12162 | Hesperiidae	Ruth Franco	12-Jul-2004	Costa Rica	Guanacaste	Area de Conservacion Guanacaste	Sector Santa Rosa	Area Administrativa	10.8376	-85.6187	295
DHJPAR0003032	04-SRNP-45424	ASBA452-06	BOLD:AAB2664	574	0	3	EU396617	Yes	DHJPAR0003032	Microgastrinae	Apanteles	Apanteles ruthfrancoae	Daniel H. Janzen	djanzen@sas.upenn.edu	Staphylus vulgata	04-SRNP-45424 | Hesperiidae	Mariano Pereira	23-May-2004	Costa Rica	Guanacaste	Area de Conservacion Guanacaste	Sector Cacao	Estacion Gongora	10.887	-85.4744	570
DHJPAR0003033	04-SRNP-45544	ASBA453-06	BOLD:AAB2664	626	0	3	EU396618	Yes	DHJPAR0003033	Microgastrinae	Apanteles	Apanteles ruthfrancoae	Daniel H. Janzen	djanzen@sas.upenn.edu	Staphylus vulgata	04-SRNP-45544 | Hesperiidae	Manuel Pereira	26-May-2004	Costa Rica	Guanacaste	Area de Conservacion Guanacaste	Sector Cacao	Cuesta Caimito	10.8908	-85.4719	640
DHJPAR0003034	04-SRNP-41765	ASBA454-06	BOLD:AAC8285	627	0	3	EU396638	Yes	DHJPAR0003034	Microgastrinae	Apanteles	Apanteles guillermopereirai	Daniel H. Janzen	djanzen@sas.upenn.edu	Nisoniades godma	04-SRNP-41765 | Hesperiidae	Minor Carmona	01-Aug-2004	Costa Rica	Alajuela	Area de Conservacion Guanacaste	Sector Rincon Rainforest	Camino Rio Francia	10.9043	-85.2865	410
DHJPAR0003035	04-SRNP-23821	ASBA455-06		608	16	3	EU397041	No	DHJPAR0003035	Microgastrinae	Apanteles	Apanteles bernardoespinozai	Daniel H. Janzen	djanzen@sas.upenn.edu	Astraptes brevicauda	04-SRNP-23821 | Hesperiidae	Roster Moraga	29-Aug-2004	Costa Rica	Guanacaste	Area de Conservacion Guanacaste	Sector Del Oro	Quebrada Lajosa	11.0331	-85.4288	400
DHJPAR0003036	04-SRNP-45478	ASBA456-06	BOLD:AAB2664	628	0	3	EU396619	Yes	DHJPAR0003036	Microgastrinae	Apanteles	Apanteles ruthfrancoae	Daniel H. Janzen	djanzen@sas.upenn.edu	Staphylus vulgata	04-SRNP-45478 | Hesperiidae	Manuel Pereira	23-May-2004	Costa Rica	Guanacaste	Area de Conservacion Guanacaste	Sector Cacao	Estacion Gongora	10.887	-85.4744	570
DHJPAR0003037	03-SRNP-6817	ASBA457-06	BOLD:AAD6737	627	0	3	EU397324	Yes	DHJPAR0003037	Microgastrinae	Apanteles	Apanteles alvarougaldei	Daniel H. Janzen	djanzen@sas.upenn.edu	Bungalotis quadratum	03-SRNP-6817 | Hesperiidae	Elda Araya	30-Jul-2003	Costa Rica	Alajuela	Area de Conservacion Guanacaste	Sector San Cristobal	Rio Blanco Abajo	10.9004	-85.3725	500
DHJPAR0003038	04-SRNP-21569	ASBA458-06	BOLD:AAB4124	630	1	3	EU397482	Yes	DHJPAR0003038	Microgastrinae	Apanteles	Apanteles Janzen52	Daniel H. Janzen	djanzen@sas.upenn.edu	Cephise aelius	04-SRNP-21569 | Hesperiidae	Lucia Rios	11-May-2004	Costa Rica	Guanacaste	Area de Conservacion Guanacaste	Sector Del Oro	Quebrada Oro	11.0338	-85.4771	290
DHJPAR0003039	03-SRNP-12738.1	ASBA459-06	BOLD:AAA6181	632	0	3	EU396975	Yes	DHJPAR0003039	Microgastrinae	Apanteles	Apanteles diniamartinezae	Daniel H. Janzen	djanzen@sas.upenn.edu	Astraptes YESENN	03-SRNP-12738.1 | Hesperiidae	Minor Carmona	12-Oct-2003	Costa Rica	Alajuela	Area de Conservacion Guanacaste	Sector Rincon Rainforest	Camino Rio Francia	10.9043	-85.2865	410
DHJPAR0003040	03-SRNP-21598	ASBA460-06	BOLD:AAA3684	630	1	3	EU396562	Yes	DHJPAR0003040	Microgastrinae	Apanteles	Apanteles osvaldoespinozai	Daniel H. Janzen	djanzen@sas.upenn.edu	Astraptes YESENN	03-SRNP-21598 | Hesperiidae	Petrona Rios	30-Dec-2003	Costa Rica	Guanacaste	Area de Conservacion Guanacaste	Sector Pitilla	Pasmompa	11.0193	-85.41	440
DHJPAR0003041	04-SRNP-33763	ASBA461-06	BOLD:ABX6539	627	0	3	EU396659	Yes	DHJPAR0003041	Microgastrinae	Apanteles	Apanteles manuelpereirai	Daniel H. Janzen	djanzen@sas.upenn.edu	Telemiades antiope	04-SRNP-33763 | Hesperiidae	Manuel Rios	17-Jul-2004	Costa Rica	Guanacaste	Area de Conservacion Guanacaste	Sector Pitilla	Pasmompa	11.0193	-85.41	440
DHJPAR0003042	03-SRNP-27776	ASBA462-06	BOLD:AAB4123	632	0	3	EU397483	Yes	DHJPAR0003042	Microgastrinae	Apanteles	Apanteles cambroneroae	Daniel H. Janzen	djanzen@sas.upenn.edu	Cephise aelius	03-SRNP-27776 | Hesperiidae	Guillermo Pereira	08-Jan-2004	Costa Rica	Guanacaste	Area de Conservacion Guanacaste	Sector Santa Rosa	Vado Poza Salada	10.798	-85.6498	8
DHJPAR0003043	03-SRNP-3198	ASBA463-06	BOLD:AAB4227	629	0	3	EU396491	Yes	DHJPAR0003043	Microgastrinae	Apanteles	Apanteles anabellecordobae	Daniel H. Janzen	djanzen@sas.upenn.edu	Achlyodes pallida	03-SRNP-3198 | Hesperiidae	Freddy Quesada	11-Mar-2003	Costa Rica	Guanacaste	Area de Conservacion Guanacaste	Sector Cacao	Estacion Cacao	10.9269	-85.4682	1150
DHJPAR0003044	04-SRNP-45555	ASBA464-06	BOLD:AAB2664	629	0	3	EU396620	Yes	DHJPAR0003044	Microgastrinae	Apanteles	Apanteles ruthfrancoae	Daniel H. Janzen	djanzen@sas.upenn.edu	Staphylus vulgata	04-SRNP-45555 | Hesperiidae	Mariano Pereira	03-Jun-2004	Costa Rica	Guanacaste	Area de Conservacion Guanacaste	Sector Cacao	Cuesta Caimito	10.8908	-85.4719	640
DHJPAR0003047	04-SRNP-41848	ASBA467-06		0		2		No	DHJPAR0003047	Microgastrinae	Apanteles		Daniel H. Janzen	djanzen@sas.upenn.edu	Astraptes YESENN	04-SRNP-41848 | Hesperiidae	Brigitte Vilchez	25-Aug-2004	Costa Rica	Alajuela	Area de Conservacion Guanacaste	Sector Rincon Rainforest	Sendero Tucan	10.9042	-85.2712	410
DHJPAR0003048	04-SRNP-45538	ASBA468-06	BOLD:AAB2664	628	0	3	EU396621	Yes	DHJPAR0003048	Microgastrinae	Apanteles	Apanteles ruthfrancoae	Daniel H. Janzen	djanzen@sas.upenn.edu	Staphylus Janzen03	04-SRNP-45538 | Hesperiidae	Manuel Pereira	28-May-2004	Costa Rica	Guanacaste	Area de Conservacion Guanacaste	Sector Cacao	Cuesta Caimito	10.8908	-85.4719	640
DHJPAR0003049	04-SRNP-10217	ASBA469-06	BOLD:AAB4123	631	0	3	EU397484	Yes	DHJPAR0003049	Microgastrinae	Apanteles	Apanteles cambroneroae	Daniel H. Janzen	djanzen@sas.upenn.edu	Cephise aelius	04-SRNP-10217 | Hesperiidae	Shinya Harada	19-Mar-2004	Costa Rica	Guanacaste	Area de Conservacion Guanacaste	Sector Pocosol	Quebrada Aserradero	10.8986	-85.5642	160
DHJPAR0003050	04-SRNP-42221	ASBA470-06		0		2		No	DHJPAR0003050	Microgastrinae	Apanteles		Daniel H. Janzen	djanzen@sas.upenn.edu	Astraptes YESENN	04-SRNP-42221 | Hesperiidae	Osvaldo Espinoza	31-Aug-2004	Costa Rica	Alajuela	Area de Conservacion Guanacaste	Sector Rincon Rainforest	San Lucas	10.9185	-85.3034	320
DHJPAR0003052	02-SRNP-24549	ASBA472-06	BOLD:AAA3684	628	2	3	EU396563	Yes	DHJPAR0003052	Microgastrinae	Apanteles	Apanteles osvaldoespinozai	Daniel H. Janzen	djanzen@sas.upenn.edu	Astraptes YESENN	02-SRNP-24549 | Hesperiidae	Mariano Pereira	15-Feb-2003	Costa Rica	Guanacaste	Area de Conservacion Guanacaste	Sector Cacao	Sendero Nayo	10.9245	-85.4695	1090
DHJPAR0003053	03-SRNP-13055.1	ASBA473-06	BOLD:AAA6181	632	0	3	EU396976	Yes	DHJPAR0003053	Microgastrinae	Apanteles	Apanteles diniamartinezae	Daniel H. Janzen	djanzen@sas.upenn.edu	Astraptes YESENN	03-SRNP-13055.1 | Hesperiidae	Osvaldo Espinoza	01-Nov-2005	Costa Rica	Alajuela	Area de Conservacion Guanacaste	Sector Rincon Rainforest	San Lucas	10.9185	-85.3034	320
DHJPAR0003054	04-SRNP-34388	ASBA474-06		611	13	3	EU397042	No	DHJPAR0003054	Microgastrinae	Apanteles	Apanteles bernardoespinozai	Daniel H. Janzen	djanzen@sas.upenn.edu	Astraptes alardus	04-SRNP-34388 | Hesperiidae	Manuel Rios	14-Sep-2004	Costa Rica	Guanacaste	Area de Conservacion Guanacaste	Sector Pitilla	Sendero Laguna	10.9888	-85.4234	680
DHJPAR0003055	02-SRNP-32886	ASBA475-06	BOLD:AAA3684	632	0	3	EU396564	Yes	DHJPAR0003055	Microgastrinae	Apanteles	Apanteles osvaldoespinozai	Daniel H. Janzen	djanzen@sas.upenn.edu	Astraptes SENNOV	02-SRNP-32886 | Hesperiidae	Ruth Franco	13-Jan-2003	Costa Rica	Guanacaste	Area de Conservacion Guanacaste	Sector Santa Rosa	Bosque Humedo	10.8514	-85.608	290
DHJPAR0003056	02-SRNP-4541	ASBA476-06	BOLD:ABX6539	627	0	3	EU396660	Yes	DHJPAR0003056	Microgastrinae	Apanteles	Apanteles manuelpereirai	Daniel H. Janzen	djanzen@sas.upenn.edu	Telemiades antiope	02-SRNP-4541 | Hesperiidae	Guillermo Pereira	19-Feb-2002	Costa Rica	Guanacaste	Area de Conservacion Guanacaste	Sector Del Oro	Canyon Rio Mena	10.9962	-85.4556	560
DHJPAR0003057	03-SRNP-7335	ASBA477-06		512	6	3	EU397043	No	DHJPAR0003057	Microgastrinae	Apanteles	Apanteles bernardoespinozai	Daniel H. Janzen	djanzen@sas.upenn.edu	Astraptes alardus	03-SRNP-7335 | Hesperiidae	Osvaldo Espinoza	18-Aug-2003	Costa Rica	Alajuela	Area de Conservacion Guanacaste	Sector San Cristobal	Puente Palma	10.9163	-85.3787	460
DHJPAR0003058	04-SRNP-45476	ASBA478-06	BOLD:AAB2664	627	0	3	EU396622	Yes	DHJPAR0003058	Microgastrinae	Apanteles	Apanteles ruthfrancoae	Daniel H. Janzen	djanzen@sas.upenn.edu	Staphylus vulgata	04-SRNP-45476 | Hesperiidae	Harry Ramirez	23-May-2004	Costa Rica	Guanacaste	Area de Conservacion Guanacaste	Sector Cacao	Sendero Pajarito	10.8899	-85.4743	600
DHJPAR0003059	04-SRNP-34613	ASBA479-06	BOLD:AAC2164	631	0	3	EU396712	Yes	DHJPAR0003059	Microgastrinae	Apanteles	Apanteles cinthiabarrantesae	Daniel H. Janzen	djanzen@sas.upenn.edu	Ategumia lotanalis	04-SRNP-34613 | Crambidae	Juan Jose Victor	01-Sep-2004	Costa Rica	Guanacaste	Area de Conservacion Guanacaste	Sector Pitilla	Sendero Nacho	10.9845	-85.4248	710
DHJPAR0003060	03-SRNP-26866	ASBA480-06	BOLD:ACF3142	627	0	3	EU397555	Yes	DHJPAR0003060	Microgastrinae	Apanteles	Apanteles gladysrojasae	Daniel H. Janzen	djanzen@sas.upenn.edu	Urbanus belli	03-SRNP-26866 | Hesperiidae	Ruth Franco	07-Nov-2003	Costa Rica	Guanacaste	Area de Conservacion Guanacaste	Sector Santa Rosa	Area Administrativa	10.8376	-85.6187	295
DHJPAR0003061	03-SRNP-22515	ASBA481-06		609	15	3	EU397029	No	DHJPAR0003061	Microgastrinae	Apanteles	Apanteles bernardoespinozai	Daniel H. Janzen	djanzen@sas.upenn.edu	Astraptes alardus	03-SRNP-22515 | Hesperiidae	Harry Ramirez	23-Oct-2003	Costa Rica	Guanacaste	Area de Conservacion Guanacaste	Sector Cacao	Estacion Cacao	10.9269	-85.4682	1150
DHJPAR0003062	03-SRNP-31191	ASBA482-06	BOLD:AAA6181	632	0	3	EU396968	Yes	DHJPAR0003062	Microgastrinae	Apanteles	Apanteles diniamartinezae	Daniel H. Janzen	djanzen@sas.upenn.edu	Astraptes YESENN	03-SRNP-31191 | Hesperiidae	Brigitte Vilches Ramos	14-Nov-2003	Costa Rica	Alajuela	Area de Conservacion Guanacaste	Sector Rincon Rainforest	Estacion Caribe	10.9019	-85.2749	415
DHJPAR0003063	03-SRNP-20163	ASBA483-06	BOLD:ABX6539	627	0	3	EU396655	Yes	DHJPAR0003063	Microgastrinae	Apanteles	Apanteles manuelpereirai	Daniel H. Janzen	djanzen@sas.upenn.edu	Telemiades antiope	03-SRNP-20163 | Hesperiidae	Calixto Moraga	19-Sep-2003	Costa Rica	Guanacaste	Area de Conservacion Guanacaste	Sector Pitilla	Pasmompa	11.0193	-85.41	440
DHJPAR0003064	03-SRNP-7337	ASBA484-06		0		1		No	DHJPAR0003064	Microgastrinae	Apanteles	Apanteles bernardoespinozai	Daniel H. Janzen	djanzen@sas.upenn.edu	Astraptes alardus	03-SRNP-7337 | Hesperiidae	Osvaldo Espinoza	19-Aug-2003	Costa Rica	Alajuela	Area de Conservacion Guanacaste	Sector San Cristobal	Puente Palma	10.9163	-85.3787	460
DHJPAR0003065	02-SRNP-2324	ASBA485-06		533	9	2	EU397030	No	DHJPAR0003065	Microgastrinae	Apanteles	Apanteles bernardoespinozai	Daniel H. Janzen	djanzen@sas.upenn.edu	Astraptes brevicauda	02-SRNP-2324 | Hesperiidae	Gloria Sihezar	25-Apr-2002	Costa Rica	Alajuela	Area de Conservacion Guanacaste	Sector San Cristobal	Rio Blanco Abajo	10.9004	-85.3725	500
DHJPAR0003066	02-SRNP-6524	ASBA486-06	BOLD:AAC2164	632	0	3	EU396704	Yes	DHJPAR0003066	Microgastrinae	Apanteles	Apanteles cinthiabarrantesae	Daniel H. Janzen	djanzen@sas.upenn.edu	Ategumia lotanalis	02-SRNP-6524 | Crambidae	Armando Rios	13-Mar-2002	Costa Rica	Alajuela	Area de Conservacion Guanacaste	Sector Rincon Rainforest	Camino Rio Francia	10.9043	-85.2865	410
DHJPAR0003067	04-SRNP-3372	ASBA487-06	BOLD:AAA3684	631	1	3	EU396549	Yes	DHJPAR0003067	Microgastrinae	Apanteles	Apanteles osvaldoespinozai	Daniel H. Janzen	djanzen@sas.upenn.edu	Astraptes YESENN	04-SRNP-3372 | Hesperiidae	Carolina Cano	30-Jul-2004	Costa Rica	Alajuela	Area de Conservacion Guanacaste	Sector San Cristobal	Vado Rio Cucaracho	10.8702	-85.3915	640
DHJPAR0003068	04-SRNP-41730	ASBA488-06	BOLD:AAA6181	632	0	3	EU396969	Yes	DHJPAR0003068	Microgastrinae	Apanteles	Apanteles diniamartinezae	Daniel H. Janzen	djanzen@sas.upenn.edu	Astraptes YESENN	04-SRNP-41730 | Hesperiidae	Minor Carmona	26-Jul-2004	Costa Rica	Alajuela	Area de Conservacion Guanacaste	Sector Rincon Rainforest	Camino Rio Francia	10.9043	-85.2865	410
DHJPAR0003069	04-SRNP-4017	ASBA489-06	BOLD:AAC1151	626	1	3	EU396428	Yes	DHJPAR0003069	Microgastrinae	Apanteles	Apanteles eldarayae	Daniel H. Janzen	djanzen@sas.upenn.edu	Pyrrhopyge zenodorus	04-SRNP-4017 | Hesperiidae	Yessenia Mendoza	26-Oct-2004	Costa Rica	Alajuela	Area de Conservacion Guanacaste	Sector San Cristobal	Quebrada Cementerio	10.8712	-85.3875	700
DHJPAR0003070	04-SRNP-33939	ASBA490-06	BOLD:AAC2164	632	0	3	EU396705	Yes	DHJPAR0003070	Microgastrinae	Apanteles	Apanteles cinthiabarrantesae	Daniel H. Janzen	djanzen@sas.upenn.edu	Ategumia lotanalis	04-SRNP-33939 | Crambidae	Manuel Rios	10-Aug-2004	Costa Rica	Guanacaste	Area de Conservacion Guanacaste	Sector Pitilla	Sendero Rotulo	11.0135	-85.4241	510
DHJPAR0003071	04-SRNP-34605	ASBA491-06	BOLD:AAC2164	632	0	3	EU396706	Yes	DHJPAR0003071	Microgastrinae	Apanteles	Apanteles cinthiabarrantesae	Daniel H. Janzen	djanzen@sas.upenn.edu	Ategumia lotanalis	04-SRNP-34605 | Crambidae	Juan Jose Victor	01-Sep-2004	Costa Rica	Guanacaste	Area de Conservacion Guanacaste	Sector Pitilla	Sendero Nacho	10.9845	-85.4248	710
DHJPAR0003072	04-SRNP-45567	ASBA492-06	BOLD:AAA3684	632	0	3	EU396551	Yes	DHJPAR0003072	Microgastrinae	Apanteles	Apanteles osvaldoespinozai	Daniel H. Janzen	djanzen@sas.upenn.edu	Astraptes SENNOV	04-SRNP-45567 | Hesperiidae	Manuel Pereira	19-Jun-2004	Costa Rica	Guanacaste	Area de Conservacion Guanacaste	Sector Cacao	Cuesta Caimito	10.8908	-85.4719	640
DHJPAR0003073	04-SRNP-45426	ASBA493-06	BOLD:AAB2664	632	0	3	EU396608	Yes	DHJPAR0003073	Microgastrinae	Apanteles	Apanteles ruthfrancoae	Daniel H. Janzen	djanzen@sas.upenn.edu	Staphylus vulgata	04-SRNP-45426 | Hesperiidae	Manuel Pereira	30-May-2004	Costa Rica	Guanacaste	Area de Conservacion Guanacaste	Sector Cacao	Estacion Gongora	10.887	-85.4744	570
DHJPAR0003074	04-SRNP-34607	ASBA494-06	BOLD:AAC2164	632	0	3	EU396707	Yes	DHJPAR0003074	Microgastrinae	Apanteles	Apanteles cinthiabarrantesae	Daniel H. Janzen	djanzen@sas.upenn.edu	Ategumia lotanalis	04-SRNP-34607 | Crambidae	Juan Jose Victor	02-Sep-2004	Costa Rica	Guanacaste	Area de Conservacion Guanacaste	Sector Pitilla	Sendero Nacho	10.9845	-85.4248	710
DHJPAR0003075	04-SRNP-45511	ASBA495-06	BOLD:AAB2664	573	0	3	EU396609	Yes	DHJPAR0003075	Microgastrinae	Apanteles	Apanteles ruthfrancoae	Daniel H. Janzen	djanzen@sas.upenn.edu	Staphylus vulgata	04-SRNP-45511 | Hesperiidae	Manuel Pereira	03-Jun-2004	Costa Rica	Guanacaste	Area de Conservacion Guanacaste	Sector Cacao	Estacion Gongora	10.887	-85.4744	570
DHJPAR0003076	04-SRNP-24623	ASBA496-06		533	8	3	EU397031	No	DHJPAR0003076	Microgastrinae	Apanteles	Apanteles bernardoespinozai	Daniel H. Janzen	djanzen@sas.upenn.edu	Astraptes alardus	04-SRNP-24623 | Hesperiidae	Elieth Cantillano	25-Sep-2004	Costa Rica	Guanacaste	Area de Conservacion Guanacaste	Sector Del Oro	Quebrada Salazar	11.0022	-85.4634	560
DHJPAR0003077	04-SRNP-34610	ASBA497-06	BOLD:AAC2164	632	0	3	EU396708	Yes	DHJPAR0003077	Microgastrinae	Apanteles	Apanteles cinthiabarrantesae	Daniel H. Janzen	djanzen@sas.upenn.edu	Ategumia lotanalis	04-SRNP-34610 | Crambidae	Juan Jose Victor	01-Sep-2004	Costa Rica	Guanacaste	Area de Conservacion Guanacaste	Sector Pitilla	Sendero Nacho	10.9845	-85.4248	710
DHJPAR0003078	01-SRNP-21077	ASBA498-06	BOLD:AAE3006	627	0	3	EU397239	Yes	DHJPAR0003078	Microgastrinae	Apanteles	Apanteles joseperezi	Daniel H. Janzen	djanzen@sas.upenn.edu	Noctuana lactifera	01-SRNP-21077 | Hesperiidae	Harry Ramirez	04-Dec-2002	Costa Rica	Guanacaste	Area de Conservacion Guanacaste	Sector Cacao	Estacion Cacao	10.9269	-85.4682	1150
DHJPAR0003079	03-SRNP-6647	ASBA499-06	BOLD:AAC1151	608	0	3	EU396429	Yes	DHJPAR0003079	Microgastrinae	Apanteles	Apanteles eldarayae	Daniel H. Janzen	djanzen@sas.upenn.edu	Pyrrhopyge zenodorus	03-SRNP-6647 | Hesperiidae	Osvaldo Espinoza	21-Aug-2003	Costa Rica	Alajuela	Area de Conservacion Guanacaste	Sector San Cristobal	Sendero Corredor	10.8787	-85.3896	620
DHJPAR0003081	02-SRNP-10017	ASBA501-06	BOLD:AAA3684	631	1	3	EU396552	Yes	DHJPAR0003081	Microgastrinae	Apanteles	Apanteles osvaldoespinozai	Daniel H. Janzen	djanzen@sas.upenn.edu	Astraptes SENNOV	02-SRNP-10017 | Hesperiidae	gusaneros	24-Jan-2002	Costa Rica	Guanacaste	Area de Conservacion Guanacaste	Sector Santa Rosa	Bosque Humedo	10.8514	-85.608	290
DHJPAR0003082	02-SRNP-13083	ASBA502-06	BOLD:AAA3684	631	0	3	EU396550	Yes	DHJPAR0003082	Microgastrinae	Apanteles	Apanteles osvaldoespinozai	Daniel H. Janzen	djanzen@sas.upenn.edu	Astraptes SENNOV	02-SRNP-13083 | Hesperiidae	gusaneros	20-Sep-2002	Costa Rica	Guanacaste	Area de Conservacion Guanacaste	Sector Santa Rosa	Bosque Humedo	10.8514	-85.608	290
DHJPAR0003083	02-SRNP-4628	ASBA503-06	BOLD:AAA7225	632	0	3	EU396909	Yes	DHJPAR0003083	Microgastrinae	Apanteles	Apanteles josecortesi	Daniel H. Janzen	djanzen@sas.upenn.edu	Nascus Burns02	02-SRNP-4628 | Hesperiidae	Manuel Pereira	15-Mar-2002	Costa Rica	Guanacaste	Area de Conservacion Guanacaste	Sector Orosi	Sendero Orosi	10.9937	-85.4639	620
DHJPAR0003084	02-SRNP-10073	ASBA504-06	BOLD:AAB2228	632	0	3	EU397306	Yes	DHJPAR0003084	Microgastrinae	Apanteles	Apanteles randallgarciai	Daniel H. Janzen	djanzen@sas.upenn.edu	Phocides belus	02-SRNP-10073 | Hesperiidae	gusaneros	17-Feb-2002	Costa Rica	Guanacaste	Area de Conservacion Guanacaste	Potrerillos	Rio Azufrado	10.8122	-85.5444	95
DHJPAR0003085	02-SRNP-3096	ASBA505-06		536	7	3	EU397032	No	DHJPAR0003085	Microgastrinae	Apanteles	Apanteles bernardoespinozai	Daniel H. Janzen	djanzen@sas.upenn.edu	Astraptes alardus	02-SRNP-3096 | Hesperiidae	Osvaldo Espinoza	09-Jun-2002	Costa Rica	Alajuela	Area de Conservacion Guanacaste	Sector San Cristobal	Rio Blanco Abajo	10.9004	-85.3725	500
DHJPAR0003086	02-SRNP-5765	ASBA506-06	BOLD:AAE3616	632	0	3	EU397562	Yes	DHJPAR0003086	Microgastrinae	Apanteles	Apanteles juniorlopezi	Daniel H. Janzen	djanzen@sas.upenn.edu	Anadasmus Janzen26	02-SRNP-5765 | Elachistidae	Lucia Rios	04-Mar-2002	Costa Rica	Guanacaste	Area de Conservacion Guanacaste	Sector Del Oro	Quebrada Raiz	11.0287	-85.4867	280
DHJPAR0003088	02-SRNP-5614	ASBA508-06	BOLD:ABY7236	632	0	3	EU397496	Yes	DHJPAR0003088	Microgastrinae	Apanteles	Apanteles inesolisae	Daniel H. Janzen	djanzen@sas.upenn.edu	Telemiades antiope	02-SRNP-5614 | Hesperiidae	Ruth Franco	09-Mar-2002	Costa Rica	Guanacaste	Area de Conservacion Guanacaste	Sector Del Oro	Canyon Rio Mena	10.9962	-85.4556	560
DHJPAR0003089	02-SRNP-23921	ASBA509-06	BOLD:AAE3006	617	1	3	EU397240	Yes	DHJPAR0003089	Microgastrinae	Apanteles	Apanteles joseperezi	Daniel H. Janzen	djanzen@sas.upenn.edu	Noctuana lactifera	02-SRNP-23921 | Hesperiidae	Harry Ramirez	21-Nov-2002	Costa Rica	Guanacaste	Area de Conservacion Guanacaste	Sector Cacao	Estacion Cacao	10.9269	-85.4682	1150
DHJPAR0003090	02-SRNP-10071	ASBA510-06	BOLD:AAB2228	631	0	3	EU397307	Yes	DHJPAR0003090	Microgastrinae	Apanteles	Apanteles randallgarciai	Daniel H. Janzen	djanzen@sas.upenn.edu	Phocides belus	02-SRNP-10071 | Hesperiidae	gusaneros	14-Feb-2002	Costa Rica	Guanacaste	Area de Conservacion Guanacaste	Potrerillos	Rio Azufrado	10.8122	-85.5444	95
DHJPAR0003091	02-SRNP-30256	ASBA511-06	BOLD:AAA6181	630	1	3	EU396970	Yes	DHJPAR0003091	Microgastrinae	Apanteles	Apanteles diniamartinezae	Daniel H. Janzen	djanzen@sas.upenn.edu	Astraptes YESENN	02-SRNP-30256 | Hesperiidae	Manuel Pereira	13-Jan-2002	Costa Rica	Guanacaste	Area de Conservacion Guanacaste	Sector Del Oro	Rio Chon	11.0412	-85.4417	320
DHJPAR0003092	02-SRNP-24545	ASBA512-06	BOLD:AAA3684	627	0	3	EU396553	Yes	DHJPAR0003092	Microgastrinae	Apanteles	Apanteles osvaldoespinozai	Daniel H. Janzen	djanzen@sas.upenn.edu	Astraptes YESENN	02-SRNP-24545 | Hesperiidae	Mariano Pereira	07-Feb-2003	Costa Rica	Guanacaste	Area de Conservacion Guanacaste	Sector Cacao	Sendero Nayo	10.9245	-85.4695	1090
DHJPAR0003093	01-SRNP-6231	ASBA513-06		0		1		No	DHJPAR0003093	Microgastrinae	Apanteles	Apanteles anabellecordobae	Daniel H. Janzen	djanzen@sas.upenn.edu	Achlyodes pallida	01-SRNP-6231 | Hesperiidae	Harry Ramirez	28-Feb-2001	Costa Rica	Guanacaste	Area de Conservacion Guanacaste	Sector Cacao	Sendero Arenales	10.9247	-85.4674	1080
DHJPAR0003940	95-SRNP-4052	ASBA514-06	BOLD:ACE8120	623	4	6	EU397355	Yes	DHJPAR0003940	Microgastrinae	Apanteles	Apanteles alvaroumanai	Daniel H. Janzen	djanzen@sas.upenn.edu	Polygonus leo	95-SRNP-4052 | Hesperiidae	gusaneros	25-May-1995	Costa Rica	Guanacaste	Area de Conservacion Guanacaste	Sector Santa Rosa	Area Administrativa	10.8376	-85.6187	295
DHJPAR0003941	95-SRNP-4104	ASBA515-06	BOLD:ACE8120	627	0	6	EU397356	Yes	DHJPAR0003941	Microgastrinae	Apanteles	Apanteles alvaroumanai	Daniel H. Janzen	djanzen@sas.upenn.edu	Polygonus leo	95-SRNP-4104 | Hesperiidae	gusaneros	30-May-1995	Costa Rica	Guanacaste	Area de Conservacion Guanacaste	Sector Santa Rosa	Area Administrativa	10.8376	-85.6187	295
DHJPAR0003942	95-SRNP-4121	ASBA516-06	BOLD:ACE8120	626	1	6	EU397357	Yes	DHJPAR0003942	Microgastrinae	Apanteles	Apanteles alvaroumanai	Daniel H. Janzen	djanzen@sas.upenn.edu	Polygonus leo	95-SRNP-4121 | Hesperiidae	gusaneros	06-Jan-1995	Costa Rica	Guanacaste	Area de Conservacion Guanacaste	Sector Santa Rosa	Camino Borrachos	10.8429	-85.6161	295
DHJPAR0003943	95-SRNP-4150	ASBA517-06	BOLD:ACE8120	626	1	6	EU397358	Yes	DHJPAR0003943	Microgastrinae	Apanteles	Apanteles alvaroumanai	Daniel H. Janzen	djanzen@sas.upenn.edu	Polygonus leo	95-SRNP-4150 | Hesperiidae	gusaneros	29-May-1995	Costa Rica	Guanacaste	Area de Conservacion Guanacaste	Sector Santa Rosa	Area Administrativa	10.8376	-85.6187	295
DHJPAR0003944	93-SRNP-2605	ASBA518-06	BOLD:ACE8120	627	0	6	EU397359	Yes	DHJPAR0003944	Microgastrinae	Apanteles	Apanteles alvaroumanai	Daniel H. Janzen	djanzen@sas.upenn.edu	Polygonus leo	93-SRNP-2605 | Hesperiidae	gusaneros	07-Jan-1993	Costa Rica	Guanacaste	Area de Conservacion Guanacaste	Sector Santa Rosa	Laguna Escondida	10.8487	-85.6305	285
DHJPAR0003945	93-SRNP-1949	ASBA519-06	BOLD:ACE8120	627	0	6	EU397360	Yes	DHJPAR0003945	Microgastrinae	Apanteles	Apanteles alvaroumanai	Daniel H. Janzen	djanzen@sas.upenn.edu	Polygonus leo	93-SRNP-1949 | Hesperiidae	gusaneros	22-Jun-1993	Costa Rica	Guanacaste	Area de Conservacion Guanacaste	Sector Santa Rosa	Alacran	10.8925	-85.6034	260
DHJPAR0003946	01-SRNP-18751	ASBA520-06	BOLD:AAB2228	624	3	6	EU397308	Yes	DHJPAR0003946	Microgastrinae	Apanteles	Apanteles randallgarciai	Daniel H. Janzen	djanzen@sas.upenn.edu	Phocides belus	01-SRNP-18751 | Hesperiidae	Guillermo Pereira	20-Jan-2002	Costa Rica	Guanacaste	Area de Conservacion Guanacaste	Sector Santa Rosa	Vado Cuajiniquil	10.8827	-85.612	255
DHJPAR0003948	02-SRNP-28492	ASBA522-06	BOLD:AAB4524	626	1	6	EU397403	Yes	DHJPAR0003948	Microgastrinae	Apanteles	Apanteles leninguandamuzi	Daniel H. Janzen	djanzen@sas.upenn.edu	Stenoma byssina	02-SRNP-28492 | Elachistidae	Manuel Pereira	03-Sep-2002	Costa Rica	Guanacaste	Area de Conservacion Guanacaste	Sector El Hacha	Finca Araya	11.0154	-85.5113	295
DHJPAR0003949	02-SRNP-14578	ASBA523-06	BOLD:AAA2143	626	1	6	EU397141	Yes	DHJPAR0003949	Microgastrinae	Apanteles	Apanteles manuelzumbadoi	Daniel H. Janzen	djanzen@sas.upenn.edu	Telemiades fides	02-SRNP-14578 | Hesperiidae	Lucia Rios	06-May-2002	Costa Rica	Guanacaste	Area de Conservacion Guanacaste	Sector Del Oro	Mena Central	11.0299	-85.4536	345
DHJPAR0003951	02-SRNP-24519	ASBA525-06	BOLD:AAA3684	627	0	6	EU396554	Yes	DHJPAR0003951	Microgastrinae	Apanteles	Apanteles osvaldoespinozai	Daniel H. Janzen	djanzen@sas.upenn.edu	Astraptes INGCUP	02-SRNP-24519 | Hesperiidae	Freddy Quesada	07-Feb-2003	Costa Rica	Guanacaste	Area de Conservacion Guanacaste	Sector Cacao	Sendero Maritza	10.9364	-85.4776	760
DHJPAR0003952	02-SRNP-2367	ASBA526-06		616	11	6	EU396762	No	DHJPAR0003952	Microgastrinae	Apanteles	Apanteles carloscastilloi	Daniel H. Janzen	djanzen@sas.upenn.edu	Stenoma completella	02-SRNP-2367 | Elachistidae	Osvaldo Espinoza	21-Apr-2002	Costa Rica	Alajuela	Area de Conservacion Guanacaste	Sector San Cristobal	Rio Blanco Abajo	10.9004	-85.3725	500
DHJPAR0003953	02-SRNP-32815	ASBA527-06	BOLD:AAB4123	623	4	6	EU397479	Yes	DHJPAR0003953	Microgastrinae	Apanteles	Apanteles cambroneroae	Daniel H. Janzen	djanzen@sas.upenn.edu	Cephise aelius	02-SRNP-32815 | Hesperiidae	Ruth Franco	02-Jan-2003	Costa Rica	Guanacaste	Area de Conservacion Guanacaste	Sector Santa Rosa	Area Administrativa	10.8376	-85.6187	295
DHJPAR0003954	01-SRNP-6012	ASBA528-06	BOLD:AAE3006	606	3	6	EU397241	Yes	DHJPAR0003954	Microgastrinae	Apanteles	Apanteles joseperezi	Daniel H. Janzen	djanzen@sas.upenn.edu	Noctuana lactifera	01-SRNP-6012 | Hesperiidae	Mariano Pereira	04-Mar-2001	Costa Rica	Guanacaste	Area de Conservacion Guanacaste	Sector Cacao	Estacion Cacao	10.9269	-85.4682	1150
DHJPAR0003955	02-SRNP-32482	ASBA529-06	BOLD:AAB2664	627	0	5	EU396610	Yes	DHJPAR0003955	Microgastrinae	Apanteles	Apanteles ruthfrancoae	Daniel H. Janzen	djanzen@sas.upenn.edu	Staphylus vulgata	02-SRNP-32482 | Hesperiidae	Ruth Franco	13-Nov-2002	Costa Rica	Guanacaste	Area de Conservacion Guanacaste	Sector Santa Rosa	Quebrada Puercos	10.8591	-85.5709	155
DHJPAR0003957	02-SRNP-8353	ASBA531-06	BOLD:AAB4227	606	1	6	EU396486	Yes	DHJPAR0003957	Microgastrinae	Apanteles	Apanteles anabellecordobae	Daniel H. Janzen	djanzen@sas.upenn.edu	Achlyodes pallida	02-SRNP-8353 | Hesperiidae	Mariano Pereira	22-Mar-2002	Costa Rica	Guanacaste	Area de Conservacion Guanacaste	Sector Cacao	Sendero Toma Agua	10.9285	-85.4668	1140
DHJPAR0003958	00-SRNP-2116.01	ASBA532-06	BOLD:AAA3684	626	0	3	EU396555	Yes	DHJPAR0003958	Microgastrinae	Apanteles	Apanteles osvaldoespinozai	Daniel H. Janzen	djanzen@sas.upenn.edu	Astraptes SENNOV	00-SRNP-2116.01 | Hesperiidae	Lucia Rios	06-Feb-2000	Costa Rica	Guanacaste	Area de Conservacion Guanacaste	Sector Orosi	Maderos	11.0049	-85.4749	510
DHJPAR0003959	00-SRNP-15230	ASBA533-06	BOLD:AAB2228	586	2	2	EU397309	Yes	DHJPAR0003959	Microgastrinae	Apanteles	Apanteles randallgarciai	Daniel H. Janzen	djanzen@sas.upenn.edu	Phocides Warren01	00-SRNP-15230 | Hesperiidae	gusaneros	27-Jul-2000	Costa Rica	Guanacaste	Area de Conservacion Guanacaste	Sector Santa Rosa	Laguna El Limbo	10.7721	-85.6512	2
DHJPAR0003960	00-SRNP-9323	ASBA534-06		616	10	3	EU396487	No	DHJPAR0003960	Microgastrinae	Apanteles	Apanteles anabellecordobae	Daniel H. Janzen	djanzen@sas.upenn.edu	Achlyodes pallida	00-SRNP-9323 | Hesperiidae	Mariano Pereira	17-May-2000	Costa Rica	Guanacaste	Area de Conservacion Guanacaste	Sector Cacao	Sendero Toma Agua	10.9285	-85.4668	1140
DHJPAR0003961	00-SRNP-23568	ASBA535-06	BOLD:AAB2664	625	1	3	EU396611	Yes	DHJPAR0003961	Microgastrinae	Apanteles	Apanteles duniagarciae	Daniel H. Janzen	djanzen@sas.upenn.edu	Staphylus evemerus	00-SRNP-23568 | Hesperiidae	Harry Ramirez	01-Nov-2000	Costa Rica	Guanacaste	Area de Conservacion Guanacaste	Sector Cacao	Sendero Arenales	10.9247	-85.4674	1080
DHJPAR0003962	00-SRNP-18136	ASBA536-06	BOLD:ABX6006	626	0	3	EU396936	Yes	DHJPAR0003962	Microgastrinae	Apanteles	Apanteles luislopezi	Daniel H. Janzen	djanzen@sas.upenn.edu	Anadasmus Janzen25	00-SRNP-18136 | Elachistidae	gusaneros	03-Oct-2000	Costa Rica	Guanacaste	Area de Conservacion Guanacaste	Potrerillos	Rio Azufrado	10.8122	-85.5444	95
DHJPAR0003963	00-SRNP-9322	ASBA537-06	BOLD:AAB4227	617	6	3	EU396488	Yes	DHJPAR0003963	Microgastrinae	Apanteles	Apanteles anabellecordobae	Daniel H. Janzen	djanzen@sas.upenn.edu	Achlyodes pallida	00-SRNP-9322 | Hesperiidae	Mariano Pereira	15-May-2000	Costa Rica	Guanacaste	Area de Conservacion Guanacaste	Sector Cacao	Sendero Toma Agua	10.9285	-85.4668	1140
DHJPAR0003964	00-SRNP-1826	ASBA538-06	BOLD:AAC1151	622	3	3	EU396430	Yes	DHJPAR0003964	Microgastrinae	Apanteles	Apanteles eldarayae	Daniel H. Janzen	djanzen@sas.upenn.edu	Pyrrhopyge zenodorus	00-SRNP-1826 | Hesperiidae	Osvaldo Espinoza	30-Jul-2000	Costa Rica	Alajuela	Area de Conservacion Guanacaste	Sector San Cristobal	Estacion San Gerardo	10.8801	-85.3889	575
DHJPAR0003966	00-SRNP-6285	ASBA540-06	BOLD:AAA2143	625	1	3	EU397142	Yes	DHJPAR0003966	Microgastrinae	Apanteles	Apanteles manuelzumbadoi	Daniel H. Janzen	djanzen@sas.upenn.edu	Telemiades fides	00-SRNP-6285 | Hesperiidae	gusaneros	17-Mar-2000	Costa Rica	Guanacaste	Area de Conservacion Guanacaste	Sector Santa Rosa	Quebrada Puercos	10.8591	-85.5709	155
DHJPAR0003967	00-SRNP-15286	ASBA541-06	BOLD:AAA2143	625	0	3	EU397143	Yes	DHJPAR0003967	Microgastrinae	Apanteles	Apanteles manuelzumbadoi	Daniel H. Janzen	djanzen@sas.upenn.edu	Telemiades fides	00-SRNP-15286 | Hesperiidae	gusaneros	12-Jul-2000	Costa Rica	Guanacaste	Area de Conservacion Guanacaste	Potrerillos	Rio Azufrado	10.8122	-85.5444	95
DHJPAR0003968	00-SRNP-9185	ASBA542-06		616	10	3	EU396489	No	DHJPAR0003968	Microgastrinae	Apanteles	Apanteles anabellecordobae	Daniel H. Janzen	djanzen@sas.upenn.edu	Achlyodes pallida	00-SRNP-9185 | Hesperiidae	Mariano Pereira	17-Apr-2000	Costa Rica	Guanacaste	Area de Conservacion Guanacaste	Sector Cacao	Estacion Cacao	10.9269	-85.4682	1150
DHJPAR0003970	00-SRNP-9007	ASBA544-06	BOLD:AAA3684	620	0	3	EU396557	Yes	DHJPAR0003970	Microgastrinae	Apanteles	Apanteles osvaldoespinozai	Daniel H. Janzen	djanzen@sas.upenn.edu	Astraptes YESENN	00-SRNP-9007 | Hesperiidae	Mariano Pereira	12-Feb-2000	Costa Rica	Guanacaste	Area de Conservacion Guanacaste	Sector Cacao	Sendero Maritza	10.9364	-85.4776	760
DHJPAR0003971	00-SRNP-2030	ASBA545-06		615	12	6	EU397068	No	DHJPAR0003971	Microgastrinae	Apanteles	Apanteles Rodriguez24	Daniel H. Janzen	djanzen@sas.upenn.edu	Astraptes alardus	00-SRNP-2030 | Hesperiidae	Lucia Rios	13-Feb-2000	Costa Rica	Guanacaste	Area de Conservacion Guanacaste	Sector Del Oro	Quebrada Serrano	11.0002	-85.4561	585
DHJPAR0003972	00-SRNP-12096	ASBA546-06	BOLD:AAF8017	622	1	3	EU397276	Yes	DHJPAR0003972	Microgastrinae	Apanteles	Apanteles didiguadamuzi	Daniel H. Janzen	djanzen@sas.upenn.edu	Stenoma Janzen27	00-SRNP-12096 | Elachistidae	Carolina Cano	05-Aug-2000	Costa Rica	Alajuela	Area de Conservacion Guanacaste	Sector San Cristobal	Sendero Perdido	10.8794	-85.3861	620
DHJPAR0003973	00-SRNP-9319	ASBA547-06	BOLD:AAB4227	616	4	3	EU396490	Yes	DHJPAR0003973	Microgastrinae	Apanteles	Apanteles anabellecordobae	Daniel H. Janzen	djanzen@sas.upenn.edu	Achlyodes pallida	00-SRNP-9319 | Hesperiidae	Mariano Pereira	25-May-2000	Costa Rica	Guanacaste	Area de Conservacion Guanacaste	Sector Cacao	Sendero Toma Agua	10.9285	-85.4668	1140
DHJPAR0003974	00-SRNP-10776	ASBA548-06	BOLD:AAB2664	576	0	3	EU396612	Yes	DHJPAR0003974	Microgastrinae	Apanteles	Apanteles duniagarciae	Daniel H. Janzen	djanzen@sas.upenn.edu	Staphylus evemerus	00-SRNP-10776 | Hesperiidae	Mariano Pereira	13-Nov-2000	Costa Rica	Guanacaste	Area de Conservacion Guanacaste	Sector Cacao	Sendero Arenales	10.9247	-85.4674	1080
DHJPAR0003975	00-SRNP-20166	ASBA549-06	BOLD:AAB2228	625	2	4	EU397310	Yes	DHJPAR0003975	Microgastrinae	Apanteles	Apanteles randallgarciai	Daniel H. Janzen	djanzen@sas.upenn.edu	Phocides belus	00-SRNP-20166 | Hesperiidae	gusaneros	27-Dec-2000	Costa Rica	Guanacaste	Area de Conservacion Guanacaste	Sector Horizontes	Vado Esperanza	10.7894	-85.551	85
DHJPAR0003976	00-SRNP-2447	ASBA550-06	BOLD:AAA3684	626	0	3	EU396556	Yes	DHJPAR0003976	Microgastrinae	Apanteles	Apanteles osvaldoespinozai	Daniel H. Janzen	djanzen@sas.upenn.edu	Astraptes YESENN	00-SRNP-2447 | Hesperiidae	Elieth Cantillano	30-Apr-2000	Costa Rica	Guanacaste	Area de Conservacion Guanacaste	Sector Del Oro	Quebrada Serrano	11.0002	-85.4561	585
DHJPAR0003977	00-SRNP-10777	ASBA551-06		605	21	3	EU396607	No	DHJPAR0003977	Microgastrinae	Apanteles	Apanteles duniagarciae	Daniel H. Janzen	djanzen@sas.upenn.edu	Staphylus evemerus	00-SRNP-10777 | Hesperiidae	Mariano Pereira	05-Nov-2000	Costa Rica	Guanacaste	Area de Conservacion Guanacaste	Sector Cacao	Sendero Arenales	10.9247	-85.4674	1080
DHJPAR0003978	00-SRNP-10018	ASBA552-06		610	14	3	EU397026	No	DHJPAR0003978	Microgastrinae	Apanteles	Apanteles bernardoespinozai	Daniel H. Janzen	djanzen@sas.upenn.edu	Astraptes alardus	00-SRNP-10018 | Hesperiidae	Mariano Pereira	28-Jul-2000	Costa Rica	Guanacaste	Area de Conservacion Guanacaste	Sector Cacao	Sendero Nayo	10.9245	-85.4695	1090
DHJPAR0003980	00-SRNP-10615	ASBA554-06	BOLD:AAA3684	625	1	3	EU396533	Yes	DHJPAR0003980	Microgastrinae	Apanteles	Apanteles osvaldoespinozai	Daniel H. Janzen	djanzen@sas.upenn.edu	Astraptes YESENN	00-SRNP-10615 | Hesperiidae	Harry Ramirez	02-Nov-2000	Costa Rica	Guanacaste	Area de Conservacion Guanacaste	Sector Cacao	Sendero Maritza	10.9364	-85.4776	760
DHJPAR0003981	00-SRNP-9321	ASBA555-06		611	15	3	EU396484	No	DHJPAR0003981	Microgastrinae	Apanteles	Apanteles anabellecordobae	Daniel H. Janzen	djanzen@sas.upenn.edu	Achlyodes pallida	00-SRNP-9321 | Hesperiidae	Mariano Pereira	29-May-2000	Costa Rica	Guanacaste	Area de Conservacion Guanacaste	Sector Cacao	Sendero Toma Agua	10.9285	-85.4668	1140
DHJPAR0003982	00-SRNP-6072	ASBA556-06	BOLD:AAB4123	626	0	3	EU397478	Yes	DHJPAR0003982	Microgastrinae	Apanteles	Apanteles cambroneroae	Daniel H. Janzen	djanzen@sas.upenn.edu	Cephise aelius	00-SRNP-6072 | Hesperiidae	gusaneros	28-Feb-2000	Costa Rica	Guanacaste	Area de Conservacion Guanacaste	Sector Horizontes	Bejuco	10.7671	-85.5966	180
DHJPAR0003983	01-SRNP-3199	ASBA557-06	BOLD:AAA3684	627	0	6	EU396534	Yes	DHJPAR0003983	Microgastrinae	Apanteles	Apanteles osvaldoespinozai	Daniel H. Janzen	djanzen@sas.upenn.edu	Astraptes YESENN	01-SRNP-3199 | Hesperiidae	Gloria Sihezar	24-Sep-2001	Costa Rica	Alajuela	Area de Conservacion Guanacaste	Sector San Cristobal	Sendero Corredor	10.8787	-85.3896	620
DHJPAR0003984	01-SRNP-18747	ASBA558-06	BOLD:AAB2228	619	1	3	EU397302	Yes	DHJPAR0003984	Microgastrinae	Apanteles	Apanteles randallgarciai	Daniel H. Janzen	djanzen@sas.upenn.edu	Phocides belus	01-SRNP-18747 | Hesperiidae	Guillermo Pereira	22-Feb-2002	Costa Rica	Guanacaste	Area de Conservacion Guanacaste	Sector Santa Rosa	Vado Cuajiniquil	10.8827	-85.612	255
DHJPAR0003985	01-SRNP-7360	ASBA559-06	BOLD:AAE3006	611	2	3	EU397237	Yes	DHJPAR0003985	Microgastrinae	Apanteles	Apanteles joseperezi	Daniel H. Janzen	djanzen@sas.upenn.edu	Noctuana lactifera	01-SRNP-7360 | Hesperiidae	Harry Ramirez	31-Aug-2001	Costa Rica	Guanacaste	Area de Conservacion Guanacaste	Sector Cacao	Sendero Maritza	10.9364	-85.4776	760
DHJPAR0003986	01-SRNP-5523	ASBA560-06	BOLD:AAY1938	622	3	3	EU397279	Yes	DHJPAR0003986	Microgastrinae	Apanteles	Apanteles marcobustosi	Daniel H. Janzen	djanzen@sas.upenn.edu	Pantographa expansalis	01-SRNP-5523 | Crambidae	Jose Perez	13-Aug-2001	Costa Rica	Alajuela	Area de Conservacion Guanacaste	Sector Rincon Rainforest	Rio Francia Arriba	10.8967	-85.29	400
DHJPAR0003989	01-SRNP-18809	ASBA563-06	BOLD:AAB2228	625	1	3	EU397303	Yes	DHJPAR0003989	Microgastrinae	Apanteles	Apanteles randallgarciai	Daniel H. Janzen	djanzen@sas.upenn.edu	Phocides belus	01-SRNP-18809 | Hesperiidae	Ruth Franco	17-Jan-2002	Costa Rica	Guanacaste	Area de Conservacion Guanacaste	Potrerillos	Rio Azufrado	10.8122	-85.5444	95
DHJPAR0003990	01-SRNP-6002	ASBA564-06	BOLD:AAE3006	623	3	3	EU397238	Yes	DHJPAR0003990	Microgastrinae	Apanteles	Apanteles joseperezi	Daniel H. Janzen	djanzen@sas.upenn.edu	Noctuana lactifera	01-SRNP-6002 | Hesperiidae	Mariano Pereira	01-Mar-2001	Costa Rica	Guanacaste	Area de Conservacion Guanacaste	Sector Cacao	Estacion Cacao	10.9269	-85.4682	1150
DHJPAR0003991	01-SRNP-3178	ASBA565-06		611	13	3	EU397027	No	DHJPAR0003991	Microgastrinae	Apanteles	Apanteles bernardoespinozai	Daniel H. Janzen	djanzen@sas.upenn.edu	Astraptes brevicauda	01-SRNP-3178 | Hesperiidae	Carolina Cano	22-Sep-2001	Costa Rica	Alajuela	Area de Conservacion Guanacaste	Sector San Cristobal	Rio Blanco Abajo	10.9004	-85.3725	500
DHJPAR0003992	99-SRNP-8	ASBA566-06	BOLD:AAA3684	583	5	2	EU396535	Yes	DHJPAR0003992	Microgastrinae	Apanteles	Apanteles osvaldoespinozai	Daniel H. Janzen	djanzen@sas.upenn.edu	Astraptes YESENN	99-SRNP-8 | Hesperiidae	Mariano Pereira	15-Feb-1999	Costa Rica	Guanacaste	Area de Conservacion Guanacaste	Sector Cacao	Sendero Nayo	10.9245	-85.4695	1090
DHJPAR0003993	99-SRNP-146	ASBA567-06	BOLD:AAA3684	626	0	3	EU396536	Yes	DHJPAR0003993	Microgastrinae	Apanteles	Apanteles osvaldoespinozai	Daniel H. Janzen	djanzen@sas.upenn.edu	Astraptes YESENN	99-SRNP-146 | Hesperiidae	Mariano Pereira	22-Apr-1999	Costa Rica	Guanacaste	Area de Conservacion Guanacaste	Sector Cacao	Sendero Nayo	10.9245	-85.4695	1090
DHJPAR0003994	99-SRNP-18566	ASBA568-06	BOLD:AAB2228	626	0	3	EU397304	Yes	DHJPAR0003994	Microgastrinae	Apanteles	Apanteles randallgarciai	Daniel H. Janzen	djanzen@sas.upenn.edu	Phocides belus	99-SRNP-18566 | Hesperiidae	Dunia Garcia	27-Dec-1999	Costa Rica	Guanacaste	Area de Conservacion Guanacaste	Sector Horizontes	Vado Esteron	10.7627	-85.56	95
DHJPAR0003995	99-SRNP-9	ASBA569-06	BOLD:AAA3684	626	0	3	EU396537	Yes	DHJPAR0003995	Microgastrinae	Apanteles	Apanteles osvaldoespinozai	Daniel H. Janzen	djanzen@sas.upenn.edu	Astraptes YESENN	99-SRNP-9 | Hesperiidae	Harry Ramirez	02-Oct-1999	Costa Rica	Guanacaste	Area de Conservacion Guanacaste	Sector Cacao	Sendero Nayo	10.9245	-85.4695	1090
DHJPAR0003996	99-SRNP-4984	ASBA570-06	BOLD:AAA3684	622	1	3	EU396538	Yes	DHJPAR0003996	Microgastrinae	Apanteles	Apanteles osvaldoespinozai	Daniel H. Janzen	djanzen@sas.upenn.edu	Astraptes YESENN	99-SRNP-4984 | Hesperiidae	Osvaldo Espinoza	17-May-1999	Costa Rica	Alajuela	Area de Conservacion Guanacaste	Sector San Cristobal	Sendero Pinyal	10.8716	-85.3933	630
DHJPAR0003997	01-SRNP-6231	ASBA571-06	BOLD:AAB4227	618	3	3	EU396485	Yes	DHJPAR0003997	Microgastrinae	Apanteles	Apanteles anabellecordobae	Daniel H. Janzen	djanzen@sas.upenn.edu	Achlyodes pallida	01-SRNP-6231 | Hesperiidae	Harry Ramirez	28-Feb-2001	Costa Rica	Guanacaste	Area de Conservacion Guanacaste	Sector Cacao	Sendero Arenales	10.9247	-85.4674	1080
DHJPAR0003998	99-SRNP-17154	ASBA572-06	BOLD:AAA3684	626	0	3	EU396539	Yes	DHJPAR0003998	Microgastrinae	Apanteles	Apanteles osvaldoespinozai	Daniel H. Janzen	djanzen@sas.upenn.edu	Astraptes YESENN	99-SRNP-17154 | Hesperiidae	Harry Ramirez	16-Feb-2000	Costa Rica	Guanacaste	Area de Conservacion Guanacaste	Sector Cacao	Sendero Maritza	10.9364	-85.4776	760
DHJPAR0004000	99-SRNP-12810	ASBA574-06	BOLD:AAA3684	625	1	3	EU396540	Yes	DHJPAR0004000	Microgastrinae	Apanteles	Apanteles osvaldoespinozai	Daniel H. Janzen	djanzen@sas.upenn.edu	Astraptes YESENN	99-SRNP-12810 | Hesperiidae	Gloria Sihezar	14-Sep-1999	Costa Rica	Alajuela	Area de Conservacion Guanacaste	Sector San Cristobal	Sendero Corredor	10.8787	-85.3896	620
DHJPAR0004001	99-SRNP-305	ASBA575-06	BOLD:AAA3684	623	3	3	EU396541	Yes	DHJPAR0004001	Microgastrinae	Apanteles	Apanteles osvaldoespinozai	Daniel H. Janzen	djanzen@sas.upenn.edu	Astraptes YESENN	99-SRNP-305 | Hesperiidae	Mariano Pereira	05-Jan-1999	Costa Rica	Guanacaste	Area de Conservacion Guanacaste	Sector Cacao	Sendero Nayo	10.9245	-85.4695	1090
DHJPAR0004002	99-SRNP-2159	ASBA576-06	BOLD:AAA3684	625	1	3	EU396542	Yes	DHJPAR0004002	Microgastrinae	Apanteles	Apanteles osvaldoespinozai	Daniel H. Janzen	djanzen@sas.upenn.edu	Astraptes YESENN	99-SRNP-2159 | Hesperiidae	Lucia Rios	02-Apr-1999	Costa Rica	Guanacaste	Area de Conservacion Guanacaste	Sector Orosi	Maderos	11.0049	-85.4749	510
DHJPAR0004004	01-SRNP-18808	ASBA578-06	BOLD:AAB2228	626	0	3	EU397305	Yes	DHJPAR0004004	Microgastrinae	Apanteles	Apanteles randallgarciai	Daniel H. Janzen	djanzen@sas.upenn.edu	Phocides belus	01-SRNP-18808 | Hesperiidae	Ruth Franco	24-Jan-2002	Costa Rica	Guanacaste	Area de Conservacion Guanacaste	Potrerillos	Rio Azufrado	10.8122	-85.5444	95
DHJPAR0004005	00-SRNP-21854	ASBA579-06		567	11	5	EU396964	No	DHJPAR0004005	Microgastrinae	Apanteles	Apanteles diniamartinezae	Daniel H. Janzen	djanzen@sas.upenn.edu	Astraptes YESENN	00-SRNP-21854 | Hesperiidae	Carolina Cano	28-Nov-2000	Costa Rica	Alajuela	Area de Conservacion Guanacaste	Sector San Cristobal	Sendero Vivero	10.8674	-85.3874	730
DHJPAR0004006	99-SRNP-12226	ASBA580-06	BOLD:AAC1151	419	0	2	EU396423	No	DHJPAR0004006	Microgastrinae	Apanteles	Apanteles eldarayae	Daniel H. Janzen	djanzen@sas.upenn.edu	Pyrrhopyge zenodorus	99-SRNP-12226 | Hesperiidae	Osvaldo Espinoza	28-Jul-1999	Costa Rica	Alajuela	Area de Conservacion Guanacaste	Sector San Cristobal	Melina Bufalo	10.884	-85.386	560
DHJPAR0004007	99-SRNP-12450	ASBA581-06	BOLD:AAC1151	419	0	2	EU396424	No	DHJPAR0004007	Microgastrinae	Apanteles	Apanteles eldarayae	Daniel H. Janzen	djanzen@sas.upenn.edu	Pyrrhopyge zenodorus	99-SRNP-12450 | Hesperiidae	Carolina Cano	10-Nov-1999	Costa Rica	Alajuela	Area de Conservacion Guanacaste	Sector San Cristobal	Potrero Argentina	10.8902	-85.388	520
DHJPAR0004008	99-SRNP-5895	ASBA582-06	BOLD:AAA3684	571	2	6	EU396543	Yes	DHJPAR0004008	Microgastrinae	Apanteles	Apanteles osvaldoespinozai	Daniel H. Janzen	djanzen@sas.upenn.edu	Astraptes YESENN	99-SRNP-5895 | Hesperiidae	Carolina Cano	21-Jul-1999	Costa Rica	Alajuela	Area de Conservacion Guanacaste	Sector San Cristobal	Vado Rio Cucaracho	10.8702	-85.3915	640
DHJPAR0004009	99-SRNP-5193	ASBA583-06	BOLD:AAA3684	624	2	3	EU396544	Yes	DHJPAR0004009	Microgastrinae	Apanteles	Apanteles osvaldoespinozai	Daniel H. Janzen	djanzen@sas.upenn.edu	Astraptes INGCUP	99-SRNP-5193 | Hesperiidae	Osvaldo Espinoza	27-Jun-1999	Costa Rica	Alajuela	Area de Conservacion Guanacaste	Sector San Cristobal	Bosque Trampa Malaise	10.8628	-85.3846	815
DHJPAR0004010	99-SRNP-2573	ASBA584-06		0		1		No	DHJPAR0004010	Microgastrinae	Apanteles		Daniel H. Janzen	djanzen@sas.upenn.edu	Nisoniades godma	99-SRNP-2573 | Hesperiidae	Manuel Pereira	24-Apr-1999	Costa Rica	Guanacaste	Area de Conservacion Guanacaste	Sector Del Oro	Quebrada Serrano	11.0002	-85.4561	585
DHJPAR0004011	99-SRNP-13511	ASBA585-06		609	15	3	EU397028	No	DHJPAR0004011	Microgastrinae	Apanteles	Apanteles bernardoespinozai	Daniel H. Janzen	djanzen@sas.upenn.edu	Astraptes alardus	99-SRNP-13511 | Hesperiidae	Osvaldo Espinoza	29-Nov-1999	Costa Rica	Alajuela	Area de Conservacion Guanacaste	Sector San Cristobal	Cementerio Viejo	10.8811	-85.3889	570
DHJPAR0004012	03-SRNP-5361	ASBA586-06	BOLD:AAA7225	619	6	3	EU396908	Yes	DHJPAR0004012	Microgastrinae	Apanteles	Apanteles josecortesi	Daniel H. Janzen	djanzen@sas.upenn.edu	Nascus broteas	03-SRNP-5361 | Hesperiidae	Jose Manuel Peres	08-Mar-2003	Costa Rica	Alajuela	Area de Conservacion Guanacaste	Sector San Cristobal	Sendero Danta	10.8606	-85.3791	890
DHJPAR0004014	99-SRNP-17156	ASBA588-06	BOLD:AAA3684	626	0	3	EU396545	Yes	DHJPAR0004014	Microgastrinae	Apanteles	Apanteles osvaldoespinozai	Daniel H. Janzen	djanzen@sas.upenn.edu	Astraptes YESENN	99-SRNP-17156 | Hesperiidae	Harry Ramirez	12-Feb-2000	Costa Rica	Guanacaste	Area de Conservacion Guanacaste	Sector Cacao	Sendero Maritza	10.9364	-85.4776	760
DHJPAR0004015	99-SRNP-17101	ASBA589-06	BOLD:AAA3684	626	0	3	EU396546	Yes	DHJPAR0004015	Microgastrinae	Apanteles	Apanteles osvaldoespinozai	Daniel H. Janzen	djanzen@sas.upenn.edu	Astraptes YESENN	99-SRNP-17101 | Hesperiidae	Harry Ramirez	28-Jan-2000	Costa Rica	Guanacaste	Area de Conservacion Guanacaste	Sector Cacao	Sendero Maritza	10.9364	-85.4776	760
DHJPAR0004016	02-SRNP-6692.06	ASBA590-06	BOLD:AAC2164	626	0	3	EU396702	Yes	DHJPAR0004016	Microgastrinae	Apanteles	Apanteles cinthiabarrantesae	Daniel H. Janzen	djanzen@sas.upenn.edu	Ategumia lotanalis	02-SRNP-6692.06 | Crambidae	Fraysi Vargas	02-Apr-2002	Costa Rica	Alajuela	Area de Conservacion Guanacaste	Sector Rincon Rainforest	Sendero Venado	10.8968	-85.27	420
DHJPAR0004017	99-SRNP-12461	ASBA591-06	BOLD:AAC1151	419	0	2	EU396425	No	DHJPAR0004017	Microgastrinae	Apanteles	Apanteles eldarayae	Daniel H. Janzen	djanzen@sas.upenn.edu	Pyrrhopyge zenodorus	99-SRNP-12461 | Hesperiidae	Gloria Sihezar	27-Sep-1999	Costa Rica	Alajuela	Area de Conservacion Guanacaste	Sector San Cristobal	Potrero Argentina	10.8902	-85.388	520
DHJPAR0004018	99-SRNP-12228	ASBA592-06	BOLD:AAC1151	419	0	2	EU396426	No	DHJPAR0004018	Microgastrinae	Apanteles	Apanteles eldarayae	Daniel H. Janzen	djanzen@sas.upenn.edu	Pyrrhopyge zenodorus	99-SRNP-12228 | Hesperiidae	Carolina Cano	15-Jul-1999	Costa Rica	Alajuela	Area de Conservacion Guanacaste	Sector San Cristobal	Melina Bufalo	10.884	-85.386	560
DHJPAR0004019	99-SRNP-12591	ASBA593-06	BOLD:AAC1151	419	0	3	EU396427	No	DHJPAR0004019	Microgastrinae	Apanteles	Apanteles eldarayae	Daniel H. Janzen	djanzen@sas.upenn.edu	Pyrrhopyge zenodorus	99-SRNP-12591 | Hesperiidae	Gloria Sihezar	26-Sep-1999	Costa Rica	Alajuela	Area de Conservacion Guanacaste	Sector San Cristobal	Sendero Corredor	10.8787	-85.3896	620
DHJPAR0004020	99-SRNP-13043	ASBA594-06	BOLD:AAA3684	622	0	3	EU396547	Yes	DHJPAR0004020	Microgastrinae	Apanteles	Apanteles osvaldoespinozai	Daniel H. Janzen	djanzen@sas.upenn.edu	Astraptes YESENN	99-SRNP-13043 | Hesperiidae	Gloria Sihezar	11-Feb-1999	Costa Rica	Alajuela	Area de Conservacion Guanacaste	Sector San Cristobal	Quebrada Cementerio	10.8712	-85.3875	700
DHJPAR0004021	99-SRNP-4976	ASBA595-06	BOLD:AAA3684	606	17	3	EU396548	No	DHJPAR0004021	Microgastrinae	Apanteles	Apanteles osvaldoespinozai	Daniel H. Janzen	djanzen@sas.upenn.edu	Astraptes YESENN	99-SRNP-4976 | Hesperiidae	Osvaldo Espinoza	25-May-1999	Costa Rica	Alajuela	Area de Conservacion Guanacaste	Sector San Cristobal	Sendero Pinyal	10.8716	-85.3933	630
DHJPAR0004022	00-SRNP-2013	ASBA596-06	BOLD:AAA8844	419	0	2	EU397265	No	DHJPAR0004022	Microgastrinae	Apanteles	Apanteles jorgecortesi	Daniel H. Janzen	djanzen@sas.upenn.edu	Stenoma Janzen07	00-SRNP-2013 | Elachistidae	Lucia Rios	08-Jan-2000	Costa Rica	Guanacaste	Area de Conservacion Guanacaste	Sector El Hacha	Sendero Bejuquilla	11.03	-85.527	280
DHJPAR0004023	02-SRNP-15073	ASBA597-06	BOLD:AAC8285	626	0	3	EU396636	Yes	DHJPAR0004023	Microgastrinae	Apanteles	Apanteles guillermopereirai	Daniel H. Janzen	djanzen@sas.upenn.edu	Nisoniades godma	02-SRNP-15073 | Hesperiidae	Ruth Franco	10-Jun-2002	Costa Rica	Guanacaste	Area de Conservacion Guanacaste	Sector Del Oro	Bosque Aguirre	11.0006	-85.438	620
DHJPAR0004024	02-SRNP-6417	ASBA598-06		419	0	2	EU396703	No	DHJPAR0004024	Microgastrinae	Apanteles	Apanteles cinthiabarrantesae	Daniel H. Janzen	djanzen@sas.upenn.edu	Ategumia lotanalis	02-SRNP-6417 | Crambidae	Jose Perez	01-Mar-2002	Costa Rica	Alajuela	Area de Conservacion Guanacaste	Sector Rincon Rainforest	Rio Francia Arriba	10.8967	-85.29	400
DHJPAR0004025	02-SRNP-33087	ASBA599-06	BOLD:AAA6181	624	2	3	EU396965	Yes	DHJPAR0004025	Microgastrinae	Apanteles	Apanteles diniamartinezae	Daniel H. Janzen	djanzen@sas.upenn.edu	Astraptes YESENN	02-SRNP-33087 | Hesperiidae	Lucia Rios	25-Nov-2002	Costa Rica	Guanacaste	Area de Conservacion Guanacaste	Sector Del Oro	Puente Mena	11.0456	-85.4574	280
DHJPAR0004026	02-SRNP-23948	ASBA600-06	BOLD:AAD5542	625	1	3	EU397568	Yes	DHJPAR0004026	Microgastrinae	Apanteles	Apanteles juanvictori	Daniel H. Janzen	djanzen@sas.upenn.edu	Stenoma patens	02-SRNP-23948 | Elachistidae	Harry Ramirez	09-Oct-2002	Costa Rica	Guanacaste	Area de Conservacion Guanacaste	Sector Cacao	Sendero Ponderosa	10.9146	-85.4626	1060
DHJPAR0004027	02-SRNP-30257	ASBA601-06	BOLD:AAA6181	626	0	3	EU396966	Yes	DHJPAR0004027	Microgastrinae	Apanteles	Apanteles diniamartinezae	Daniel H. Janzen	djanzen@sas.upenn.edu	Astraptes YESENN	02-SRNP-30257 | Hesperiidae	Mariano Pereira	22-Oct-2002	Costa Rica	Guanacaste	Area de Conservacion Guanacaste	Sector Del Oro	Rio Chon	11.0412	-85.4417	320
DHJPAR0004028	02-SRNP-21303	ASBA602-06	BOLD:AAA6181	625	1	3	EU396967	Yes	DHJPAR0004028	Microgastrinae	Apanteles	Apanteles diniamartinezae	Daniel H. Janzen	djanzen@sas.upenn.edu	Astraptes YESENN	02-SRNP-21303 | Hesperiidae	Carolina	07-Nov-2002	Costa Rica	Alajuela	Area de Conservacion Guanacaste	Sector Rincon Rainforest	Sendero Tucan	10.9042	-85.2712	410
DHJPAR0004029	03-SRNP-6373	ASBA603-06		0		3		No	DHJPAR0004029	Microgastrinae	Apanteles	Apanteles bernardoespinozai	Daniel H. Janzen	djanzen@sas.upenn.edu	Astraptes alardus	03-SRNP-6373 | Hesperiidae	Osvaldo Espinoza	12-Jun-2003	Costa Rica	Alajuela	Area de Conservacion Guanacaste	Sector San Cristobal	Quebrada San Francisco	10.8725	-85.3793	690
DHJPAR0004031	03-SRNP-15746	ASBA605-06	BOLD:AAB7638	624	2	3	EU397515	Yes	DHJPAR0004031	Microgastrinae	Apanteles	Apanteles manelriosi	Daniel H. Janzen	djanzen@sas.upenn.edu	Quadrus cerialis	03-SRNP-15746 | Hesperiidae	Elieth Cantillano	28-Jun-2003	Costa Rica	Guanacaste	Area de Conservacion Guanacaste	Sector Del Oro	Quebrada Lajosa	11.0331	-85.4288	400
DHJPAR0004032	02-SRNP-7546	ASBA606-06	BOLD:AAB6131	623	3	3	EU396458	Yes	DHJPAR0004032	Microgastrinae	Apanteles	Apanteles calixtomoragai	Daniel H. Janzen	djanzen@sas.upenn.edu	Milanion marciana	02-SRNP-7546 | Hesperiidae	Freyci Vargas	19-Jul-2002	Costa Rica	Alajuela	Area de Conservacion Guanacaste	Sector Rincon Rainforest	Finca Hugo	10.8807	-85.2697	540
DHJPAR0004033	02-SRNP-18268	ASBA607-06	BOLD:AAD6505	419	0	2	EU397525	No	DHJPAR0004033	Microgastrinae	Apanteles	Apanteles petronariosae	Daniel H. Janzen	djanzen@sas.upenn.edu	Ouleus dilla baru	02-SRNP-18268 | Hesperiidae	Carolina Cano	29-Jul-2002	Costa Rica	Alajuela	Area de Conservacion Guanacaste	Sector San Cristobal	Sendero Corredor	10.8787	-85.3896	620
DHJPAR0004034	99-SRNP-12451	ASBA702-06	BOLD:AAC1151	416	3	2	EU396422	No	DHJPAR0004034	Microgastrinae	Apanteles	Apanteles eldarayae	Daniel H. Janzen	djanzen@sas.upenn.edu	Pyrrhopyge zenodorus	99-SRNP-12451 | Hesperiidae	Carolina Cano	16-Oct-1999	Costa Rica	Alajuela	Area de Conservacion Guanacaste	Sector San Cristobal	Potrero Argentina	10.8902	-85.388	520
DHJPAR0004035	01-SRNP-21197	ASBA703-06	BOLD:AAA3684	621	3	3	EU396531	Yes	DHJPAR0004035	Microgastrinae	Apanteles	Apanteles osvaldoespinozai	Daniel H. Janzen	djanzen@sas.upenn.edu	Astraptes YESENN	01-SRNP-21197 | Hesperiidae	Harry Ramirez	03-Jan-2002	Costa Rica	Guanacaste	Area de Conservacion Guanacaste	Sector Cacao	Sendero Maritza	10.9364	-85.4776	760
DHJPAR0004036	99-SRNP-17056	ASBA704-06	BOLD:AAA3684	410	9	2	EU396532	No	DHJPAR0004036	Microgastrinae	Apanteles	Apanteles osvaldoespinozai	Daniel H. Janzen	djanzen@sas.upenn.edu	Astraptes YESENN	99-SRNP-17056 | Hesperiidae	Mariano Pereira	28-Jan-2000	Costa Rica	Guanacaste	Area de Conservacion Guanacaste	Sector Cacao	Sendero Nayo	10.9245	-85.4695	1090
DHJPAR0004037	99-SRNP-4865	ASBA705-06		0		2		No	DHJPAR0004037	Microgastrinae	Apanteles	Apanteles bernardoespinozai	Daniel H. Janzen	djanzen@sas.upenn.edu	Astraptes alardus	99-SRNP-4865 | Hesperiidae	Gloria Sihezar	16-Jun-1999	Costa Rica	Alajuela	Area de Conservacion Guanacaste	Sector San Cristobal	Sendero Carmona	10.8762	-85.3863	670
DHJPAR0004038	00-SRNP-15734	ASBA706-06	BOLD:AAB2228	415	4	3	EU397301	No	DHJPAR0004038	Microgastrinae	Apanteles	Apanteles randallgarciai	Daniel H. Janzen	djanzen@sas.upenn.edu	Phocides Warren01	00-SRNP-15734 | Hesperiidae	gusaneros	18-Aug-2000	Costa Rica	Guanacaste	Area de Conservacion Guanacaste	Sector Santa Rosa	Laguna El Limbo	10.7721	-85.6512	2
DHJPAR0004039	02-SRNP-14794	ASBA707-06	BOLD:AAB9403	412	7	2	EU396862	No	DHJPAR0004039	Microgastrinae	Apanteles	Apanteles diegotorresi	Daniel H. Janzen	djanzen@sas.upenn.edu	Achlyodes busirus	02-SRNP-14794 | Hesperiidae	gusaneros	29-May-2002	Costa Rica	Guanacaste	Area de Conservacion Guanacaste	Sector Del Oro	Bosque Aguirre	11.0006	-85.438	620
DHJPAR0004040	02-SRNP-7496	ASBA708-06	BOLD:AAD6505	624	1	3	EU397524	Yes	DHJPAR0004040	Microgastrinae	Apanteles	Apanteles petronariosae	Daniel H. Janzen	djanzen@sas.upenn.edu	Ouleus dilla baru	02-SRNP-7496 | Hesperiidae	Fraysi Vargas	14-Jul-2002	Costa Rica	Alajuela	Area de Conservacion Guanacaste	Sector Rincon Rainforest	Montanya Figueres	10.8837	-85.2908	460
DHJPAR0004041	02-SRNP-14784	ASBA709-06	BOLD:AAB9403	419	0	2	EU396863	No	DHJPAR0004041	Microgastrinae	Apanteles	Apanteles diegotorresi	Daniel H. Janzen	djanzen@sas.upenn.edu	Achlyodes busirus	02-SRNP-14784 | Hesperiidae	gusaneros	02-Jun-2002	Costa Rica	Guanacaste	Area de Conservacion Guanacaste	Sector Del Oro	Bosque Aguirre	11.0006	-85.438	620
DHJPAR0004042	02-SRNP-7552	ASBA710-06	BOLD:AAB6131	626	1	3	EU396457	Yes	DHJPAR0004042	Microgastrinae	Apanteles	Apanteles calixtomoragai	Daniel H. Janzen	djanzen@sas.upenn.edu	Milanion marciana	02-SRNP-7552 | Hesperiidae	Freyci Vargas	16-Jul-2002	Costa Rica	Alajuela	Area de Conservacion Guanacaste	Sector Rincon Rainforest	Camino Rio Francia	10.9043	-85.2865	410
DHJPAR0004043	02-SRNP-6553	ASBA711-06		419	0	2	EU396701	No	DHJPAR0004043	Microgastrinae	Apanteles	Apanteles cinthiabarrantesae	Daniel H. Janzen	djanzen@sas.upenn.edu	Ategumia lotanalis	02-SRNP-6553 | Crambidae	Jose Perez	21-Mar-2002	Costa Rica	Alajuela	Area de Conservacion Guanacaste	Sector Rincon Rainforest	Montanya Figueres	10.8837	-85.2908	460
DHJPAR0004044	02-SRNP-14723	ASBA712-06	BOLD:AAB9403	627	0	3	EU396864	Yes	DHJPAR0004044	Microgastrinae	Apanteles	Apanteles diegotorresi	Daniel H. Janzen	djanzen@sas.upenn.edu	Achlyodes busirus	02-SRNP-14723 | Hesperiidae	gusaneros	22-May-2002	Costa Rica	Guanacaste	Area de Conservacion Guanacaste	Sector Del Oro	Bosque Aguirre	11.0006	-85.438	620
DHJPAR0004045	02-SRNP-14778	ASBA713-06	BOLD:AAB9403	419	0	2	EU396865	No	DHJPAR0004045	Microgastrinae	Apanteles	Apanteles diegotorresi	Daniel H. Janzen	djanzen@sas.upenn.edu	Achlyodes busirus	02-SRNP-14778 | Hesperiidae	gusaneros	28-May-2002	Costa Rica	Guanacaste	Area de Conservacion Guanacaste	Sector Del Oro	Bosque Aguirre	11.0006	-85.438	620
DHJPAR0004046	02-SRNP-18189	ASBA714-06	BOLD:AAF8074	626	0	3	EU397608	Yes	DHJPAR0004046	Microgastrinae	Apanteles	Apanteles luisgaritai	Daniel H. Janzen	djanzen@sas.upenn.edu	Desmia octomaculalisDHJ03	02-SRNP-18189 | Crambidae	Brennan Quinn	21-Jul-2002	Costa Rica	Alajuela	Area de Conservacion Guanacaste	Sector San Cristobal	Sendero Corredor	10.8787	-85.3896	620
DHJPAR0004047	02-SRNP-14910	ASBA715-06	BOLD:AAB9403	419	0	2	EU396850	No	DHJPAR0004047	Microgastrinae	Apanteles	Apanteles diegotorresi	Daniel H. Janzen	djanzen@sas.upenn.edu	Achlyodes busirus	02-SRNP-14910 | Hesperiidae	Elieth Cantillano	01-Jun-2002	Costa Rica	Guanacaste	Area de Conservacion Guanacaste	Sector Del Oro	Bosque Aguirre	11.0006	-85.438	620
DHJPAR0004048	02-SRNP-6420	ASBA716-06		419	0	2	EU396698	No	DHJPAR0004048	Microgastrinae	Apanteles	Apanteles cinthiabarrantesae	Daniel H. Janzen	djanzen@sas.upenn.edu	Ategumia lotanalis	02-SRNP-6420 | Crambidae	Jose Perez	02-Mar-2002	Costa Rica	Alajuela	Area de Conservacion Guanacaste	Sector Rincon Rainforest	Rio Francia Arriba	10.8967	-85.29	400
DHJPAR0004049	02-SRNP-14691	ASBA717-06	BOLD:AAB9403	627	0	2	EU396851	Yes	DHJPAR0004049	Microgastrinae	Apanteles	Apanteles diegotorresi	Daniel H. Janzen	djanzen@sas.upenn.edu	Achlyodes busirus	02-SRNP-14691 | Hesperiidae	gusaneros	27-May-2002	Costa Rica	Guanacaste	Area de Conservacion Guanacaste	Sector Del Oro	Bosque Aguirre	11.0006	-85.438	620
DHJPAR0004050	02-SRNP-14919	ASBA718-06	BOLD:AAB9403	627	0	2	EU396852	Yes	DHJPAR0004050	Microgastrinae	Apanteles	Apanteles diegotorresi	Daniel H. Janzen	djanzen@sas.upenn.edu	Achlyodes busirus	02-SRNP-14919 | Hesperiidae	Manuel Pereira	28-May-2002	Costa Rica	Guanacaste	Area de Conservacion Guanacaste	Sector Del Oro	Bosque Aguirre	11.0006	-85.438	620
DHJPAR0004051	02-SRNP-14771	ASBA719-06	BOLD:AAB9403	418	1	3	EU396853	No	DHJPAR0004051	Microgastrinae	Apanteles	Apanteles diegotorresi	Daniel H. Janzen	djanzen@sas.upenn.edu	Achlyodes busirus	02-SRNP-14771 | Hesperiidae	gusaneros	29-May-2002	Costa Rica	Guanacaste	Area de Conservacion Guanacaste	Sector Del Oro	Bosque Aguirre	11.0006	-85.438	620
DHJPAR0004052	02-SRNP-14929	ASBA720-06	BOLD:AAB9403	419	0	2	EU396854	No	DHJPAR0004052	Microgastrinae	Apanteles	Apanteles diegotorresi	Daniel H. Janzen	djanzen@sas.upenn.edu	Achlyodes busirus	02-SRNP-14929 | Hesperiidae	Manuel Pereira	01-Jun-2002	Costa Rica	Guanacaste	Area de Conservacion Guanacaste	Sector Del Oro	Bosque Aguirre	11.0006	-85.438	620
DHJPAR0004053	02-SRNP-1962	ASBA721-06		416	3	2	EU397597	No	DHJPAR0004053	Microgastrinae	Apanteles	Apanteles Janzen50	Daniel H. Janzen	djanzen@sas.upenn.edu	Pantographa expansalis	02-SRNP-1962 | Crambidae	Marita Davison	04-Apr-2002	Costa Rica	Alajuela	Area de Conservacion Guanacaste	Sector San Cristobal	Sendero Perdido	10.8794	-85.3861	620
DHJPAR0004054	02-SRNP-14894	ASBA722-06	BOLD:AAB9403	419	0	2	EU396855	No	DHJPAR0004054	Microgastrinae	Apanteles	Apanteles diegotorresi	Daniel H. Janzen	djanzen@sas.upenn.edu	Achlyodes busirus	02-SRNP-14894 | Hesperiidae	Elieth Cantillano	30-May-2002	Costa Rica	Guanacaste	Area de Conservacion Guanacaste	Sector Del Oro	Bosque Aguirre	11.0006	-85.438	620
DHJPAR0004055	02-SRNP-7624	ASBA723-06	BOLD:AAB6131	622	3	3	EU396454	Yes	DHJPAR0004055	Microgastrinae	Apanteles	Apanteles calixtomoragai	Daniel H. Janzen	djanzen@sas.upenn.edu	Milanion marciana	02-SRNP-7624 | Hesperiidae	Freyci Vargas	27-Jul-2002	Costa Rica	Alajuela	Area de Conservacion Guanacaste	Sector Rincon Rainforest	Sendero Anonas	10.9053	-85.2788	405
DHJPAR0004057	02-SRNP-6525	ASBA725-06	BOLD:AAC2164	624	1	3	EU396699	Yes	DHJPAR0004057	Microgastrinae	Apanteles	Apanteles cinthiabarrantesae	Daniel H. Janzen	djanzen@sas.upenn.edu	Ategumia lotanalis	02-SRNP-6525 | Crambidae	Jose Perez	13-Mar-2002	Costa Rica	Alajuela	Area de Conservacion Guanacaste	Sector Rincon Rainforest	Camino Rio Francia	10.9043	-85.2865	410
DHJPAR0004058	02-SRNP-1203	ASBA726-06	BOLD:AAK2134	620	1	3	EU397599	Yes	DHJPAR0004058	Microgastrinae	Apanteles	Apanteles Rodriguez78	Daniel H. Janzen	djanzen@sas.upenn.edu	Pleuroptya Solis04	02-SRNP-1203 | Crambidae	Tom Prescott	30-Mar-2002	Costa Rica	Alajuela	Area de Conservacion Guanacaste	Sector San Cristobal	Rio Blanco Abajo	10.9004	-85.3725	500
DHJPAR0004060	02-SRNP-14748	ASBA728-06	BOLD:AAB9403	419	0	2	EU396856	No	DHJPAR0004060	Microgastrinae	Apanteles	Apanteles diegotorresi	Daniel H. Janzen	djanzen@sas.upenn.edu	Achlyodes busirus	02-SRNP-14748 | Hesperiidae	gusaneros	28-May-2002	Costa Rica	Guanacaste	Area de Conservacion Guanacaste	Sector Del Oro	Bosque Aguirre	11.0006	-85.438	620
DHJPAR0004061	02-SRNP-23325	ASBA729-06		557	7	3	EU397600	No	DHJPAR0004061	Microgastrinae	Apanteles	Apanteles Rodriguez79	Daniel H. Janzen	djanzen@sas.upenn.edu	Saliana placens	02-SRNP-23325 | Hesperiidae	Freddy Quesada	08-Aug-2002	Costa Rica	Guanacaste	Area de Conservacion Guanacaste	Sector Cacao	Sendero Arenales	10.9247	-85.4674	1080
DHJPAR0004062	02-SRNP-490	ASBA730-06	BOLD:AAF8075	616	5	3	EU397604	Yes	DHJPAR0004062	Microgastrinae	Apanteles	Apanteles garygibsoni	Daniel H. Janzen	djanzen@sas.upenn.edu	Xenophanes tryxus	02-SRNP-490 | Hesperiidae	Carolina Cano	20-Feb-2002	Costa Rica	Alajuela	Area de Conservacion Guanacaste	Sector San Cristobal	Sendero Vivero	10.8674	-85.3874	730
DHJPAR0004064	02-SRNP-14766	ASBA732-06	BOLD:AAB9403	419	0	2	EU396857	No	DHJPAR0004064	Microgastrinae	Apanteles	Apanteles diegotorresi	Daniel H. Janzen	djanzen@sas.upenn.edu	Achlyodes busirus	02-SRNP-14766 | Hesperiidae	gusaneros	27-May-2002	Costa Rica	Guanacaste	Area de Conservacion Guanacaste	Sector Del Oro	Bosque Aguirre	11.0006	-85.438	620
DHJPAR0004065	03-SRNP-21267	ASBA733-06		0		0		No	DHJPAR0004065	Microgastrinae	Apanteles		Daniel H. Janzen	djanzen@sas.upenn.edu	same as 03-SRNP-21266	03-SRNP-21267 | Elachistidae	Petrona Rios	10-Nov-2003	Costa Rica	Guanacaste	Area de Conservacion Guanacaste	Sector Pitilla	Ingas	11.0031	-85.4204	580
DHJPAR0004066	03-SRNP-20320	ASBA734-06		418	1	2	EU397611	No	DHJPAR0004066	Microgastrinae	Apanteles	Apanteles erickduartei	Daniel H. Janzen	djanzen@sas.upenn.edu	Asturodes fimbriauralisDHJ02	03-SRNP-20320 | Crambidae	Calixto Moraga	29-Jul-2003	Costa Rica	Guanacaste	Area de Conservacion Guanacaste	Sector Pitilla	Loaiciga	11.0198	-85.4134	445
DHJPAR0004067	03-SRNP-20872	ASBA735-06	BOLD:AAA6181	419	0	2	EU396963	No	DHJPAR0004067	Microgastrinae	Apanteles	Apanteles diniamartinezae	Daniel H. Janzen	djanzen@sas.upenn.edu	Astraptes YESENN	03-SRNP-20872 | Hesperiidae	Petrona Rios	22-Sep-2003	Costa Rica	Guanacaste	Area de Conservacion Guanacaste	Sector Pitilla	Estacion Pitilla	10.9893	-85.4258	675
DHJPAR0004068	03-SRNP-9243	ASBA736-06		0		1		No	DHJPAR0004068	Microgastrinae	Apanteles		Daniel H. Janzen	djanzen@sas.upenn.edu	Stenoma Janzen07	03-SRNP-9243 | Elachistidae	Elda Araya	27-Oct-2003	Costa Rica	Alajuela	Area de Conservacion Guanacaste	Sector San Cristobal	Rio Blanco Abajo	10.9004	-85.3725	500
DHJPAR0004069	02-SRNP-14685	ASBA737-06	BOLD:AAB9403	567	1	3	EU396858	Yes	DHJPAR0004069	Microgastrinae	Apanteles	Apanteles diegotorresi	Daniel H. Janzen	djanzen@sas.upenn.edu	Achlyodes busirus	02-SRNP-14685 | Hesperiidae	gusaneros	29-May-2002	Costa Rica	Guanacaste	Area de Conservacion Guanacaste	Sector Del Oro	Bosque Aguirre	11.0006	-85.438	620
DHJPAR0004070	03-SRNP-21335	ASBA738-06	BOLD:ACF3286	614	0	3	EU397601	Yes	DHJPAR0004070	Microgastrinae	Apanteles	Apanteles yilbertoalvaradoi	Daniel H. Janzen	djanzen@sas.upenn.edu	Episimus Janzen02	03-SRNP-21335 | Tortricidae	Petrona Rios	15-Oct-2003	Costa Rica	Guanacaste	Area de Conservacion Guanacaste	Sector Pitilla	Pasmompa	11.0193	-85.41	440
DHJPAR0004072	03-SRNP-12084	ASBA740-06	BOLD:AAB4123	624	1	3	EU397477	Yes	DHJPAR0004072	Microgastrinae	Apanteles	Apanteles cambroneroae	Daniel H. Janzen	djanzen@sas.upenn.edu	Cephise aelius	03-SRNP-12084 | Hesperiidae	Dunia Garcia	21-Apr-2003	Costa Rica	Guanacaste	Area de Conservacion Guanacaste	Sector Santa Elena	Vado Descanso	10.8634	-85.7253	70
DHJPAR0004073	02-SRNP-6419	ASBA741-06		419	0	2	EU396778	No	DHJPAR0004073	Microgastrinae	Apanteles	Apanteles javiercontrerasi	Daniel H. Janzen	djanzen@sas.upenn.edu	Ategumia lotanalis	02-SRNP-6419 | Crambidae	Jose Perez	02-Mar-2002	Costa Rica	Alajuela	Area de Conservacion Guanacaste	Sector Rincon Rainforest	Rio Francia Arriba	10.8967	-85.29	400
DHJPAR0004074	03-SRNP-12942.1	ASBA742-06	BOLD:AAB6131	418	1	3	EU396455	No	DHJPAR0004074	Microgastrinae	Apanteles	Apanteles calixtomoragai	Daniel H. Janzen	djanzen@sas.upenn.edu	Milanion marciana	03-SRNP-12942.1 | Hesperiidae	Jose Perez	14-Oct-2003	Costa Rica	Alajuela	Area de Conservacion Guanacaste	Sector Rincon Rainforest	Finca Melina	10.892	-85.2937	410
DHJPAR0004075	04-SRNP-45194	ASBA743-06		409	10	2	EU396606	No	DHJPAR0004075	Microgastrinae	Apanteles	Apanteles ruthfrancoae	Daniel H. Janzen	djanzen@sas.upenn.edu	Staphylus Janzen03	04-SRNP-45194 | Hesperiidae	Dunia Garcia	19-Apr-2004	Costa Rica	Guanacaste	Area de Conservacion Guanacaste	Sector Cacao	Puente Gongora	10.8849	-85.472	540
DHJPAR0004076	02-SRNP-14898	ASBA744-06	BOLD:AAB9403	419	0	2	EU396859	No	DHJPAR0004076	Microgastrinae	Apanteles	Apanteles diegotorresi	Daniel H. Janzen	djanzen@sas.upenn.edu	Achlyodes busirus	02-SRNP-14898 | Hesperiidae	Elieth Cantillano	29-May-2002	Costa Rica	Guanacaste	Area de Conservacion Guanacaste	Sector Del Oro	Bosque Aguirre	11.0006	-85.438	620
DHJPAR0004077	02-SRNP-3735	ASBA745-06	BOLD:AAB7638	612	1	3	EU397514	Yes	DHJPAR0004077	Microgastrinae	Apanteles	Apanteles manelriosi	Daniel H. Janzen	djanzen@sas.upenn.edu	Quadrus cerialis	02-SRNP-3735 | Hesperiidae	Carolina Cano	02-Jul-2002	Costa Rica	Alajuela	Area de Conservacion Guanacaste	Sector San Cristobal	Sendero Corredor	10.8787	-85.3896	620
DHJPAR0004078	02-SRNP-7551	ASBA746-06	BOLD:AAB6131	618	3	3	EU396456	Yes	DHJPAR0004078	Microgastrinae	Apanteles	Apanteles calixtomoragai	Daniel H. Janzen	djanzen@sas.upenn.edu	Milanion marciana	02-SRNP-7551 | Hesperiidae	Freyci Vargas	16-Jul-2002	Costa Rica	Alajuela	Area de Conservacion Guanacaste	Sector Rincon Rainforest	Camino Rio Francia	10.9043	-85.2865	410
DHJPAR0004080	03-SRNP-20913	ASBA748-06	BOLD:AAB9403	623	1	3	EU396860	Yes	DHJPAR0004080	Microgastrinae	Apanteles	Apanteles diegotorresi	Daniel H. Janzen	djanzen@sas.upenn.edu	Achlyodes busirus	03-SRNP-20913 | Hesperiidae	Petrona Rios	09-Sep-2003	Costa Rica	Guanacaste	Area de Conservacion Guanacaste	Sector Pitilla	Pasmompa	11.0193	-85.41	440
DHJPAR0004081	03-SRNP-20224	ASBA749-06		419	0	2	EU397596	No	DHJPAR0004081	Microgastrinae	Apanteles	Apanteles Rodriguez75	Daniel H. Janzen	djanzen@sas.upenn.edu	Anastrus neaeris	03-SRNP-20224 | Hesperiidae	Petrona Rios	05-Aug-2003	Costa Rica	Guanacaste	Area de Conservacion Guanacaste	Sector Pitilla	Pasmompa	11.0193	-85.41	440
DHJPAR0004084	03-SRNP-20614	ASBA752-06		0		1		No	DHJPAR0004084	Microgastrinae	Apanteles		Daniel H. Janzen	djanzen@sas.upenn.edu	Asturodes fimbriauralisDHJ02	03-SRNP-20614 | Crambidae	Petrona Rios	16-Aug-2003	Costa Rica	Guanacaste	Area de Conservacion Guanacaste	Sector Pitilla	Pasmompa	11.0193	-85.41	440
DHJPAR0004085	02-SRNP-6035	ASBA753-06		595	26	3	EU397523	No	DHJPAR0004085	Microgastrinae	Apanteles	Apanteles petronariosae	Daniel H. Janzen	djanzen@sas.upenn.edu	Ouleus dilla baru	02-SRNP-6035 | Hesperiidae	Fraysi Vargas	28-Jan-2002	Costa Rica	Alajuela	Area de Conservacion Guanacaste	Sector Rincon Rainforest	Sendero Parcelas	10.9078	-85.2914	375
DHJPAR0004086	02-SRNP-2607	ASBA754-06		408	11	0	EU397384	No	DHJPAR0004086	Microgastrinae	Apanteles	Apanteles freddyquesadai	Daniel H. Janzen	djanzen@sas.upenn.edu	Gorgythion begga pyralina	02-SRNP-2607 | Hesperiidae	Gloria Sihezar	30-Apr-2002	Costa Rica	Alajuela	Area de Conservacion Guanacaste	Sector San Cristobal	Rio Blanco Abajo	10.9004	-85.3725	500
DHJPAR0004088	02-SRNP-14677	ASBA756-06	BOLD:AAB9403	418	1	2	EU396861	No	DHJPAR0004088	Microgastrinae	Apanteles	Apanteles diegotorresi	Daniel H. Janzen	djanzen@sas.upenn.edu	Achlyodes busirus	02-SRNP-14677 | Hesperiidae	gusaneros	28-May-2002	Costa Rica	Guanacaste	Area de Conservacion Guanacaste	Sector Del Oro	Bosque Aguirre	11.0006	-85.438	620
DHJPAR0004089	03-SRNP-21404	ASBA757-06	BOLD:AAA8844	416	3	3	EU397264	No	DHJPAR0004089	Microgastrinae	Apanteles	Apanteles jorgecortesi	Daniel H. Janzen	djanzen@sas.upenn.edu	Stenoma Janzen07	03-SRNP-21404 | Elachistidae	Petrona Rios	05-Nov-2003	Costa Rica	Guanacaste	Area de Conservacion Guanacaste	Sector Pitilla	Pasmompa	11.0193	-85.41	440
DHJPAR0004090	04-SRNP-33295	ASBA758-06		417	2	2	EU396779	No	DHJPAR0004090	Microgastrinae	Apanteles	Apanteles javiercontrerasi	Daniel H. Janzen	djanzen@sas.upenn.edu	Ategumia lotanalis	04-SRNP-33295 | Crambidae	Natalia Santamaria	30-Jun-2004	Costa Rica	Guanacaste	Area de Conservacion Guanacaste	Sector Pitilla	Estacion Pitilla	10.9893	-85.4258	675
DHJPAR0004091	04-SRNP-34511	ASBA759-06		443	20	2	EU397563	No	DHJPAR0004091	Microgastrinae	Apanteles	Apanteles gerardosandovali	Daniel H. Janzen	djanzen@sas.upenn.edu	Stenoma fenestra	04-SRNP-34511 | Elachistidae	Manuel Rios	31-Aug-2004	Costa Rica	Guanacaste	Area de Conservacion Guanacaste	Sector Pitilla	Pasmompa	11.0193	-85.41	440
DHJPAR0004175	94-SRNP-203	ASBR048-06		0		0		No	DHJPAR0004175	Microgastrinae	Apanteles	Apanteles 94-SRNP-203	Daniel H. Janzen	djanzen@sas.upenn.edu	Anisochoria polysticta	94-SRNP-203 | Hesperiidae	gusaneros	23-Jan-1994	Costa Rica	Guanacaste	Area de Conservacion Guanacaste	Sector Santa Rosa	Cafetal	10.8583	-85.6109	280
DHJPAR0004176	93-SRNP-6681	ASBR049-06		0		2		No	DHJPAR0004176	Microgastrinae	Apanteles	Apanteles harryramirezi	Daniel H. Janzen	djanzen@sas.upenn.edu	Timochreon satyrus	93-SRNP-6681 | Hesperiidae	gusaneros	11-Jul-1993	Costa Rica	Guanacaste	Area de Conservacion Guanacaste	Sector Santa Rosa	Quebrada Costa Rica	10.8274	-85.6365	275
DHJPAR0004177	92-SRNP-4988	ASBR050-06		0		2		No	DHJPAR0004177	Microgastrinae	Apanteles	Apanteles harryramirezi	Daniel H. Janzen	djanzen@sas.upenn.edu	Timochreon satyrus	92-SRNP-4988 | Hesperiidae	gusaneros	26-Aug-1992	Costa Rica	Guanacaste	Area de Conservacion Guanacaste	Sector Santa Rosa	Cafetal	10.8583	-85.6109	280
DHJPAR0004178	96-SRNP-892	ASBR051-06		0		0		No	DHJPAR0004178	Microgastrinae	Apanteles		Daniel H. Janzen	djanzen@sas.upenn.edu	Atarnes sallei	96-SRNP-892 | Hesperiidae	gusaneros	04-Jan-1996	Costa Rica	Guanacaste	Area de Conservacion Guanacaste	Sector Orosi	Mata Redonda	10.9411	-85.5082	445
DHJPAR0004179	94-SRNP-298	ASBR052-06		0		0		No	DHJPAR0004179	Microgastrinae	Apanteles		Daniel H. Janzen	djanzen@sas.upenn.edu	Heliopyrgus domicella	94-SRNP-298 | Hesperiidae	gusaneros	23-Jan-1994	Costa Rica	Guanacaste	Area de Conservacion Guanacaste	Sector Horizontes	Vado Esteron	10.7627	-85.56	95
DHJPAR0004180	94-SRNP-675	ASBR053-06		0		0		No	DHJPAR0004180	Microgastrinae	Apanteles	Apanteles 94-SRNP-675	Daniel H. Janzen	djanzen@sas.upenn.edu	see description	94-SRNP-675 | Hesperiidae	gusaneros	18-Mar-1994	Costa Rica	Guanacaste	Area de Conservacion Guanacaste	Sector El Hacha	Quebrada Jorco	10.9785	-85.5463	280
DHJPAR0004181	96-SRNP-942	ASBR054-06		0		0		No	DHJPAR0004181	Microgastrinae	Apanteles		Daniel H. Janzen	djanzen@sas.upenn.edu	Xenophanes tryxus	96-SRNP-942 | Hesperiidae	gusaneros	25-Mar-1996	Costa Rica	Guanacaste	Area de Conservacion Guanacaste	Sector Orosi	Mata Redonda	10.9411	-85.5082	445
DHJPAR0004182	92-SRNP-5207	ASBR055-06		0		0		No	DHJPAR0004182	Microgastrinae	Apanteles	Apanteles 92-SRNP-5207	Daniel H. Janzen	djanzen@sas.upenn.edu	Urbanus dorantes	92-SRNP-5207 | Hesperiidae	gusaneros	10-Mar-1992	Costa Rica	Guanacaste	Area de Conservacion Guanacaste	Sector Santa Rosa	Cafetal	10.8583	-85.6109	280
DHJPAR0004183	96-SRNP-12746	ASBR056-06	BOLD:AAB4227	625	0	2	EU396481	Yes	DHJPAR0004183	Microgastrinae	Apanteles	Apanteles anabellecordobae	Daniel H. Janzen	djanzen@sas.upenn.edu	Achlyodes pallida	96-SRNP-12746 | Hesperiidae	gusaneros	21-Jan-1997	Costa Rica	Guanacaste	Area de Conservacion Guanacaste	Sector Cacao	Rancho Harold	10.9047	-85.468	820
DHJPAR0004184	96-SRNP-12738	ASBR057-06	BOLD:AAB4227	623	0	2	EU396482	Yes	DHJPAR0004184	Microgastrinae	Apanteles	Apanteles anabellecordobae	Daniel H. Janzen	djanzen@sas.upenn.edu	Achlyodes pallida	96-SRNP-12738 | Hesperiidae	gusaneros	01-Jun-1997	Costa Rica	Guanacaste	Area de Conservacion Guanacaste	Sector Cacao	Rancho Harold	10.9047	-85.468	820
DHJPAR0004185	94-SRNP-152	ASBR058-06		0		0		No	DHJPAR0004185	Microgastrinae	Apanteles	Apanteles 94-SRNP-152	Daniel H. Janzen	djanzen@sas.upenn.edu	Gorgythion begga pyralina	94-SRNP-152 | Hesperiidae	gusaneros	23-Jan-1994	Costa Rica	Guanacaste	Area de Conservacion Guanacaste	Sector Santa Rosa	Bosque Humedo	10.8514	-85.608	290
DHJPAR0004186	96-SRNP-8689	ASBR059-06	BOLD:ABY7235	657	0	2	EU397217	Yes	DHJPAR0004186	Microgastrinae	Apanteles	Apanteles angelsolisi	Daniel H. Janzen	djanzen@sas.upenn.edu	Achalarus toxeus	96-SRNP-8689 | Hesperiidae	gusaneros	18-Aug-1996	Costa Rica	Guanacaste	Area de Conservacion Guanacaste	Sector Santa Rosa	Quebrada Guapote	10.8269	-85.6041	240
DHJPAR0004226	05-SRNP-40110	ASBA800-06	BOLD:AAC2164	657	0	2	EU396700	Yes	DHJPAR0004226	Microgastrinae	Apanteles	Apanteles cinthiabarrantesae	Daniel H. Janzen	djanzen@sas.upenn.edu	Ategumia lotanalis	05-SRNP-40110 | Crambidae	Jose Perez	07-Feb-2005	Costa Rica	Alajuela	Area de Conservacion Guanacaste	Sector Rincon Rainforest	San Lucas	10.9185	-85.3034	320
DHJPAR0004252	02-SRNP-24589	ASBA826-06	BOLD:AAD5542	657	0	2	EU397567	Yes	DHJPAR0004252	Microgastrinae	Apanteles	Apanteles juanvictori	Daniel H. Janzen	djanzen@sas.upenn.edu	Stenoma patens	02-SRNP-24589 | Elachistidae	Mariano Pereira	04-Feb-2003	Costa Rica	Guanacaste	Area de Conservacion Guanacaste	Sector Cacao	Sendero Ponderosa	10.9146	-85.4626	1060
DHJPAR0004384	02-SRNP-2849	ASBR163-06		0		0		No	DHJPAR0004384	Microgastrinae	Apanteles		Daniel H. Janzen	djanzen@sas.upenn.edu	Astraptes 02-SRNP-2849	02-SRNP-2849 | Hesperiidae	Gloria Sihezar	25-May-2002	Costa Rica	Alajuela	Area de Conservacion Guanacaste	Sector San Cristobal	Estacion San Gerardo	10.8801	-85.3889	575
DHJPAR0004510	91-SRNP-2059	ASBR476-06		647	10	2	EU397009	No	DHJPAR0004510	Microgastrinae	Apanteles	Apanteles ricardocaleroi	Daniel H. Janzen	djanzen@sas.upenn.edu	Aguna asander	91-SRNP-2059 | Hesperiidae	gusaneros	18-Aug-1991	Costa Rica	Guanacaste	Area de Conservacion Guanacaste	Sector Santa Rosa	Casetilla	10.8765	-85.5861	250
DHJPAR0004545	05-SRNP-6773	ASBR511-06	BOLD:AAA8844	657	0	2	EU397260	Yes	DHJPAR0004545	Microgastrinae	Apanteles	Apanteles jorgecortesi	Daniel H. Janzen	djanzen@sas.upenn.edu	Stenoma Janzen07	05-SRNP-6773 | Elachistidae	Elda Araya	15-Nov-2005	Costa Rica	Alajuela	Area de Conservacion Guanacaste	Sector San Cristobal	Finca San Gabriel	10.8777	-85.3934	645
DHJPAR0004546	05-SRNP-6216	ASBR512-06	BOLD:AAD2320	656	1	2	EU396761	Yes	DHJPAR0004546	Microgastrinae	Apanteles	Apanteles carloscastilloi	Daniel H. Janzen	djanzen@sas.upenn.edu	Stenoma completella	05-SRNP-6216 | Elachistidae	Osvaldo Espinoza	21-Oct-2005	Costa Rica	Alajuela	Area de Conservacion Guanacaste	Sector San Cristobal	Camino Brasilia	10.9305	-85.3722	500
DHJPAR0004570	05-SRNP-70330	ASBR536-06	BOLD:AAE2900	654	3	2	EU396748	Yes	DHJPAR0004570	Microgastrinae	Apanteles	Apanteles sergiocascantei	Daniel H. Janzen	djanzen@sas.upenn.edu	same as 05-70145	05-SRNP-70330 | Choreutidae	Manuel Rios	15-Dec-2005	Costa Rica	Guanacaste	Area de Conservacion Guanacaste	Sector Pitilla	Pasmompa	11.0193	-85.41	440
DHJPAR0004598	06-SRNP-55393	ASBR283-06	BOLD:AAA2143	657	0	2	EU397140	Yes	DHJPAR0004598	Microgastrinae	Apanteles	Apanteles manuelzumbadoi	Daniel H. Janzen	djanzen@sas.upenn.edu	Telemiades fides	06-SRNP-55393 | Hesperiidae	Jose Alberto Sanchez	01-Feb-2006	Costa Rica	Guanacaste	Area de Conservacion Guanacaste	Sector Mundo Nuevo	Vado Miramonte	10.7718	-85.434	305
DHJPAR0004599	05-SRNP-24980	ASBR284-06	BOLD:AAA8844	657	0	2	EU397263	Yes	DHJPAR0004599	Microgastrinae	Apanteles	Apanteles jorgecortesi	Daniel H. Janzen	djanzen@sas.upenn.edu	Stenoma Janzen07	05-SRNP-24980 | Elachistidae	Elieth Cantillano	06-Dec-2005	Costa Rica	Guanacaste	Area de Conservacion Guanacaste	Sector Del Oro	Puente Mena	11.0456	-85.4574	280
DHJPAR0004600	05-SRNP-66143	ASBR285-06		595	10	2	EU397622	No	DHJPAR0004600	Microgastrinae	Apanteles	Apanteles josemonteroi	Daniel H. Janzen	djanzen@sas.upenn.edu	Urbanus doryssusDHJ02	05-SRNP-66143 | Hesperiidae	Jose Alberto Sanchez	20-Dec-2005	Costa Rica	Guanacaste	Area de Conservacion Guanacaste	Sector Mundo Nuevo	Vado Miramonte	10.7718	-85.434	305
DHJPAR0004601	05-SRNP-65979	ASBR286-06	BOLD:ACF3142	657	0	2	EU397546	Yes	DHJPAR0004601	Microgastrinae	Apanteles	Apanteles lilliammenae	Daniel H. Janzen	djanzen@sas.upenn.edu	Urbanus doryssusDHJ02	05-SRNP-65979 | Hesperiidae	Jose Cortez	12-Dec-2005	Costa Rica	Guanacaste	Area de Conservacion Guanacaste	Sector Mundo Nuevo	Estacion La Perla	10.7674	-85.4331	325
DHJPAR0004602	06-SRNP-55500	ASBR287-06	BOLD:AAB4227	657	0	2	EU396483	Yes	DHJPAR0004602	Microgastrinae	Apanteles	Apanteles anabellecordobae	Daniel H. Janzen	djanzen@sas.upenn.edu	Achlyodes pallida	06-SRNP-55500 | Hesperiidae	Jose Alberto Sanchez	01-Feb-2006	Costa Rica	Guanacaste	Area de Conservacion Guanacaste	Sector Mundo Nuevo	Vado Licania	10.7722	-85.4122	470
DHJPAR0004603	05-SRNP-65975	ASBR288-06		0		2		No	DHJPAR0004603	Microgastrinae	Apanteles	Apanteles 05-SRNP-65975	Daniel H. Janzen	djanzen@sas.upenn.edu	Urbanus doryssusDHJ02	05-SRNP-65975 | Hesperiidae	Jose Cortez	02-Dec-2005	Costa Rica	Guanacaste	Area de Conservacion Guanacaste	Sector Mundo Nuevo	Estacion La Perla	10.7674	-85.4331	325
DHJPAR0004604	05-SRNP-34336	ASBR289-06	BOLD:ABY7236	657	0	2	EU397495	Yes	DHJPAR0004604	Microgastrinae	Apanteles	Apanteles inesolisae	Daniel H. Janzen	djanzen@sas.upenn.edu	Telemiades antiope	05-SRNP-34336 | Hesperiidae	Petrona Rios	21-Nov-2005	Costa Rica	Guanacaste	Area de Conservacion Guanacaste	Sector Pitilla	Pasmompa	11.0193	-85.41	440
DHJPAR0004605	05-SRNP-43638	ASBR290-06	BOLD:AAB6131	657	0	2	EU396453	Yes	DHJPAR0004605	Microgastrinae	Apanteles	Apanteles calixtomoragai	Daniel H. Janzen	djanzen@sas.upenn.edu	Milanion marciana	05-SRNP-43638 | Hesperiidae	Minor Carmona	24-Dec-2005	Costa Rica	Alajuela	Area de Conservacion Guanacaste	Sector Rincon Rainforest	Sendero Parcelas	10.9078	-85.2914	375
DHJPAR0004606	05-SRNP-65973	ASBR291-06		0		2		No	DHJPAR0004606	Microgastrinae	Apanteles	Apanteles 05-SRNP-65973	Daniel H. Janzen	djanzen@sas.upenn.edu	Urbanus doryssusDHJ02	05-SRNP-65973 | Hesperiidae	Jose Cortez	02-Dec-2005	Costa Rica	Guanacaste	Area de Conservacion Guanacaste	Sector Mundo Nuevo	Estacion La Perla	10.7674	-85.4331	325
DHJPAR0004607	06-SRNP-55026	ASBR292-06		0		2		No	DHJPAR0004607	Microgastrinae	Apanteles	Apanteles 06-SRNP-55026	Daniel H. Janzen	djanzen@sas.upenn.edu	Urbanus doryssusDHJ02	06-SRNP-55026 | Hesperiidae	Jose Cortez	15-Jan-2006	Costa Rica	Guanacaste	Area de Conservacion Guanacaste	Sector Mundo Nuevo	Estacion La Perla	10.7674	-85.4331	325
DHJPAR0004608	05-SRNP-65984	ASBR293-06	BOLD:ACF3142	657	0	2	EU397540	Yes	DHJPAR0004608	Microgastrinae	Apanteles	Apanteles lilliammenae	Daniel H. Janzen	djanzen@sas.upenn.edu	Urbanus doryssusDHJ02	05-SRNP-65984 | Hesperiidae	Jose Cortez	09-Dec-2005	Costa Rica	Guanacaste	Area de Conservacion Guanacaste	Sector Mundo Nuevo	Estacion La Perla	10.7674	-85.4331	325
DHJPAR0004609	05-SRNP-65970	ASBR294-06	BOLD:ACF3142	657	0	2	EU397541	Yes	DHJPAR0004609	Microgastrinae	Apanteles	Apanteles lilliammenae	Daniel H. Janzen	djanzen@sas.upenn.edu	Urbanus doryssusDHJ02	05-SRNP-65970 | Hesperiidae	Jose Cortez	10-Dec-2005	Costa Rica	Guanacaste	Area de Conservacion Guanacaste	Sector Mundo Nuevo	Estacion La Perla	10.7674	-85.4331	325
DHJPAR0004611	05-SRNP-65972	ASBR296-06	BOLD:ACF3142	657	0	2	EU397542	Yes	DHJPAR0004611	Microgastrinae	Apanteles	Apanteles lilliammenae	Daniel H. Janzen	djanzen@sas.upenn.edu	Urbanus doryssusDHJ02	05-SRNP-65972 | Hesperiidae	Jose Cortez	09-Dec-2005	Costa Rica	Guanacaste	Area de Conservacion Guanacaste	Sector Mundo Nuevo	Estacion La Perla	10.7674	-85.4331	325
DHJPAR0004612	05-SRNP-65971	ASBR297-06		0		2		No	DHJPAR0004612	Microgastrinae	Apanteles	Apanteles eliethcantillanoae	Daniel H. Janzen	djanzen@sas.upenn.edu	Urbanus doryssusDHJ02	05-SRNP-65971 | Hesperiidae	Jose Cortez	09-Dec-2005	Costa Rica	Guanacaste	Area de Conservacion Guanacaste	Sector Mundo Nuevo	Estacion La Perla	10.7674	-85.4331	325
DHJPAR0004613	05-SRNP-24314	ASBR298-06	BOLD:AAB4524	657	0	2	EU397402	Yes	DHJPAR0004613	Microgastrinae	Apanteles	Apanteles leninguandamuzi	Daniel H. Janzen	djanzen@sas.upenn.edu	Stenoma byssina	05-SRNP-24314 | Elachistidae	Elieth Cantillano	21-Oct-2005	Costa Rica	Guanacaste	Area de Conservacion Guanacaste	Sector Del Oro	Quebrada Trigal	11.0268	-85.4955	290
DHJPAR0004614	05-SRNP-65977	ASBR299-06		0		2		No	DHJPAR0004614	Microgastrinae	Apanteles	Apanteles 05-SRNP-65977	Daniel H. Janzen	djanzen@sas.upenn.edu	Urbanus doryssusDHJ02	05-SRNP-65977 | Hesperiidae	Jose Cortez	09-Dec-2005	Costa Rica	Guanacaste	Area de Conservacion Guanacaste	Sector Mundo Nuevo	Estacion La Perla	10.7674	-85.4331	325
DHJPAR0004615	05-SRNP-43181	ASBR300-06	BOLD:ABX5072	657	0	2	EU397612	Yes	DHJPAR0004615	Microgastrinae	Apanteles	Apanteles felixcarmonai	Daniel H. Janzen	djanzen@sas.upenn.edu	Phostria euagra	05-SRNP-43181 | Crambidae	Minor Carmona	07-Nov-2005	Costa Rica	Alajuela	Area de Conservacion Guanacaste	Sector Rincon Rainforest	Rio Francia Arriba	10.8967	-85.29	400
DHJPAR0004616	05-SRNP-34541	ASBR301-06		0		2		No	DHJPAR0004616	Microgastrinae	Apanteles	Apanteles freddyquesadai	Daniel H. Janzen	djanzen@sas.upenn.edu	Gorgythion begga pyralina	05-SRNP-34541 | Hesperiidae	Calixto Moraga	12-Nov-2005	Costa Rica	Guanacaste	Area de Conservacion Guanacaste	Sector Pitilla	Coneja	11.0153	-85.3977	415
DHJPAR0004617	05-SRNP-62467.1	ASBR302-06		0		2		No	DHJPAR0004617	Microgastrinae	Apanteles		Daniel H. Janzen	djanzen@sas.upenn.edu	Automeris zuganaDHJ01	05-SRNP-62467.1 | Saturniidae	Eilyn Camacho		Costa Rica	Guanacaste	Area de Conservacion Guanacaste	Sector Horizontes	Torre Esperanza	10.7894	-85.551	85
DHJPAR0004619	05-SRNP-65985	ASBR304-06		0		2		No	DHJPAR0004619	Microgastrinae	Apanteles	Apanteles eliethcantillanoae	Daniel H. Janzen	djanzen@sas.upenn.edu	Urbanus doryssusDHJ02	05-SRNP-65985 | Hesperiidae	Jose Cortez	08-Dec-2005	Costa Rica	Guanacaste	Area de Conservacion Guanacaste	Sector Mundo Nuevo	Estacion La Perla	10.7674	-85.4331	325
DHJPAR0004620	05-SRNP-47844	ASBR305-06	BOLD:AAA3684	657	0	2	EU396530	Yes	DHJPAR0004620	Microgastrinae	Apanteles	Apanteles osvaldoespinozai	Daniel H. Janzen	djanzen@sas.upenn.edu	Astraptes SENNOV	05-SRNP-47844 | Hesperiidae	Manuel Pereira	03-Nov-2005	Costa Rica	Guanacaste	Area de Conservacion Guanacaste	Sector Cacao	Cuesta Caimito	10.8908	-85.4719	640
DHJPAR0004621	05-SRNP-34423	ASBR306-06	BOLD:AAK2071	657	0	2	EU397613	Yes	DHJPAR0004621	Microgastrinae	Apanteles	Apanteles christianzunigai	Daniel H. Janzen	djanzen@sas.upenn.edu	Elachistidae 05-SRNP-34423	05-SRNP-34423 | Elachistidae	Calixto Moraga	04-Nov-2005	Costa Rica	Guanacaste	Area de Conservacion Guanacaste	Sector Pitilla	Colocho	11.0237	-85.4188	375
DHJPAR0004622	05-SRNP-65995	ASBR307-06		0		2		No	DHJPAR0004622	Microgastrinae	Apanteles	Apanteles 05-SRNP-65995	Daniel H. Janzen	djanzen@sas.upenn.edu	Urbanus doryssusDHJ02	05-SRNP-65995 | Hesperiidae	Jose Cortez	08-Dec-2005	Costa Rica	Guanacaste	Area de Conservacion Guanacaste	Sector Mundo Nuevo	Estacion La Perla	10.7674	-85.4331	325
DHJPAR0004623	05-SRNP-65983	ASBR308-06	BOLD:ACF3142	657	0	2	EU397543	Yes	DHJPAR0004623	Microgastrinae	Apanteles	Apanteles lilliammenae	Daniel H. Janzen	djanzen@sas.upenn.edu	Urbanus doryssusDHJ02	05-SRNP-65983 | Hesperiidae	Jose Cortez	09-Dec-2005	Costa Rica	Guanacaste	Area de Conservacion Guanacaste	Sector Mundo Nuevo	Estacion La Perla	10.7674	-85.4331	325
DHJPAR0004624	05-SRNP-65978	ASBR309-06	BOLD:ACF3142	657	0	2	EU397544	Yes	DHJPAR0004624	Microgastrinae	Apanteles	Apanteles lilliammenae	Daniel H. Janzen	djanzen@sas.upenn.edu	Urbanus doryssusDHJ02	05-SRNP-65978 | Hesperiidae	Jose Cortez	09-Dec-2005	Costa Rica	Guanacaste	Area de Conservacion Guanacaste	Sector Mundo Nuevo	Estacion La Perla	10.7674	-85.4331	325
DHJPAR0004625	05-SRNP-7950	ASBR310-06	BOLD:AAA7014	657	0	2	EU397442	Yes	DHJPAR0004625	Microgastrinae	Apanteles	Apanteles anamartinezae	Daniel H. Janzen	djanzen@sas.upenn.edu	Atteva zebra	05-SRNP-7950 | Yponomeutidae	Elda Araya	01-Jan-2005	Costa Rica	Alajuela	Area de Conservacion Guanacaste	Sector San Cristobal	Cementerio Viejo	10.8811	-85.3889	570
DHJPAR0004626	05-SRNP-6129	ASBR311-06		649	8	2	EU397024	No	DHJPAR0004626	Microgastrinae	Apanteles	Apanteles bernardoespinozai	Daniel H. Janzen	djanzen@sas.upenn.edu	Astraptes tucuti	05-SRNP-6129 | Hesperiidae	Gloria Sihezar	28-Oct-2005	Costa Rica	Alajuela	Area de Conservacion Guanacaste	Sector San Cristobal	Camino Brasilia	10.9305	-85.3722	500
DHJPAR0004627	05-SRNP-5431	ASBR312-06	BOLD:AAC1151	655	2	2	EU396420	Yes	DHJPAR0004627	Microgastrinae	Apanteles	Apanteles eldarayae	Daniel H. Janzen	djanzen@sas.upenn.edu	Pyrrhopyge zenodorus	05-SRNP-5431 | Hesperiidae	Gloria Sihezar	03-Nov-2005	Costa Rica	Alajuela	Area de Conservacion Guanacaste	Sector San Cristobal	Quebrada Cementerio	10.8712	-85.3875	700
DHJPAR0004628	05-SRNP-23380	ASBR313-06	BOLD:ACF3142	654	3	2	EU397025	Yes	DHJPAR0004628	Microgastrinae	Apanteles	Apanteles bernardoespinozai	Daniel H. Janzen	djanzen@sas.upenn.edu	Astraptes tucuti	05-SRNP-23380 | Hesperiidae	Roster Moraga	24-Aug-2005	Costa Rica	Guanacaste	Area de Conservacion Guanacaste	Sector Del Oro	Margarita	11.0323	-85.4395	380
DHJPAR0004629	05-SRNP-70172	ASBR314-06	BOLD:ABX6539	657	0	2	EU396653	Yes	DHJPAR0004629	Microgastrinae	Apanteles	Apanteles manuelpereirai	Daniel H. Janzen	djanzen@sas.upenn.edu	Telemiades antiope	05-SRNP-70172 | Hesperiidae	Manuel Rios	07-Jan-2006	Costa Rica	Guanacaste	Area de Conservacion Guanacaste	Sector Pitilla	Pasmompa	11.0193	-85.41	440
DHJPAR0004630	05-SRNP-34587	ASBR315-06	BOLD:AAC8285	657	0	2	EU396635	Yes	DHJPAR0004630	Microgastrinae	Apanteles	Apanteles guillermopereirai	Daniel H. Janzen	djanzen@sas.upenn.edu	Nisoniades godma	05-SRNP-34587 | Hesperiidae	Wilberth Araya Alegria	10-Dec-2005	Costa Rica	Guanacaste	Area de Conservacion Guanacaste	Sector Pitilla	Estacion Pitilla	10.9893	-85.4258	675
DHJPAR0004632	05-SRNP-70100	ASBR317-06	BOLD:ABX6539	657	0	2	EU396654	Yes	DHJPAR0004632	Microgastrinae	Apanteles	Apanteles manuelpereirai	Daniel H. Janzen	djanzen@sas.upenn.edu	Telemiades antiope	05-SRNP-70100 | Hesperiidae	Calixto Moraga	18-Dec-2005	Costa Rica	Guanacaste	Area de Conservacion Guanacaste	Sector Pitilla	Pasmompa	11.0193	-85.41	440
DHJPAR0004633	06-SRNP-55053	ASBR318-06	BOLD:AAA2143	657	0	2	EU397139	Yes	DHJPAR0004633	Microgastrinae	Apanteles	Apanteles manuelzumbadoi	Daniel H. Janzen	djanzen@sas.upenn.edu	Telemiades fides	06-SRNP-55053 | Hesperiidae	Jose Alberto Sanchez	01-Feb-2006	Costa Rica	Guanacaste	Area de Conservacion Guanacaste	Sector Mundo Nuevo	Vado Ficus	10.7709	-85.4246	375
DHJPAR0004634	05-SRNP-34885	ASBR319-06	BOLD:AAA8844	657	0	2	EU397261	Yes	DHJPAR0004634	Microgastrinae	Apanteles	Apanteles jorgecortesi	Daniel H. Janzen	djanzen@sas.upenn.edu	Stenoma Janzen07	05-SRNP-34885 | Elachistidae	Calixto Moraga	12-Dec-2005	Costa Rica	Guanacaste	Area de Conservacion Guanacaste	Sector Pitilla	Coneja	11.0153	-85.3977	415
DHJPAR0004635	05-SRNP-43205	ASBR320-06	BOLD:AAC1151	657	0	2	EU396421	Yes	DHJPAR0004635	Microgastrinae	Apanteles	Apanteles eldarayae	Daniel H. Janzen	djanzen@sas.upenn.edu	Pyrrhopyge zenodorus	05-SRNP-43205 | Hesperiidae	Jose Perez	12-Dec-2005	Costa Rica	Alajuela	Area de Conservacion Guanacaste	Sector Rincon Rainforest	Camino Porvenir	10.9241	-85.2999	200
DHJPAR0004636	05-SRNP-65974	ASBR321-06		0		2		No	DHJPAR0004636	Microgastrinae	Apanteles	Apanteles 05-SRNP-65974	Daniel H. Janzen	djanzen@sas.upenn.edu	Urbanus doryssusDHJ02	05-SRNP-65974 | Hesperiidae	Jose Cortez	09-Dec-2005	Costa Rica	Guanacaste	Area de Conservacion Guanacaste	Sector Mundo Nuevo	Estacion La Perla	10.7674	-85.4331	325
DHJPAR0004637	05-SRNP-66266	ASBR322-06	BOLD:ACF3142	657	0	2	EU397545	Yes	DHJPAR0004637	Microgastrinae	Apanteles	Apanteles lilliammenae	Daniel H. Janzen	djanzen@sas.upenn.edu	Urbanus doryssusDHJ02	05-SRNP-66266 | Hesperiidae	Jose Cortez	27-Dec-2005	Costa Rica	Guanacaste	Area de Conservacion Guanacaste	Sector Mundo Nuevo	Porton Rivas	10.7586	-85.3727	570
DHJPAR0004638	05-SRNP-65981	ASBR323-06		0		2		No	DHJPAR0004638	Microgastrinae	Apanteles	Apanteles 05-SRNP-65981	Daniel H. Janzen	djanzen@sas.upenn.edu	Urbanus doryssusDHJ02	05-SRNP-65981 | Hesperiidae	Jose Cortez	05-Dec-2005	Costa Rica	Guanacaste	Area de Conservacion Guanacaste	Sector Mundo Nuevo	Estacion La Perla	10.7674	-85.4331	325
DHJPAR0004639	05-SRNP-65980	ASBR324-06		0		2		No	DHJPAR0004639	Microgastrinae	Apanteles	Apanteles 05-SRNP-65980	Daniel H. Janzen	djanzen@sas.upenn.edu	Urbanus doryssusDHJ02	05-SRNP-65980 | Hesperiidae	Jose Cortez	10-Dec-2005	Costa Rica	Guanacaste	Area de Conservacion Guanacaste	Sector Mundo Nuevo	Estacion La Perla	10.7674	-85.4331	325
DHJPAR0004640	05-SRNP-25298	ASBR325-06	BOLD:AAA8844	657	0	2	EU397262	Yes	DHJPAR0004640	Microgastrinae	Apanteles	Apanteles jorgecortesi	Daniel H. Janzen	djanzen@sas.upenn.edu	Stenoma Janzen07	05-SRNP-25298 | Elachistidae	Elieth Cantillano	06-Dec-2005	Costa Rica	Guanacaste	Area de Conservacion Guanacaste	Sector Del Oro	Puente Mena	11.0456	-85.4574	280
DHJPAR0004836	06-SRNP-55599	ASBR846-06	BOLD:AAA2143	656	1	2	EU397135	Yes	DHJPAR0004836	Microgastrinae	Apanteles	Apanteles manuelzumbadoi	Daniel H. Janzen	djanzen@sas.upenn.edu	Telemiades fides	06-SRNP-55599 | Hesperiidae	Jose Alberto Sanchez	16-Feb-2006	Costa Rica	Guanacaste	Area de Conservacion Guanacaste	Sector Mundo Nuevo	Quebrada Tibio Perla	10.7626	-85.4298	330
DHJPAR0004837	05-SRNP-34975	ASBR847-06	BOLD:ABX6539	618	0	2	EU396651	Yes	DHJPAR0004837	Microgastrinae	Apanteles	Apanteles manuelpereirai	Daniel H. Janzen	djanzen@sas.upenn.edu	Telemiades antiope	05-SRNP-34975 | Hesperiidae	Calixto Moraga	19-Jan-2006	Costa Rica	Guanacaste	Area de Conservacion Guanacaste	Sector Pitilla	Pasmompa	11.0193	-85.41	440
DHJPAR0004838	06-SRNP-55205	ASBR848-06		648	7	2	EU397642	No	DHJPAR0004838	Microgastrinae	Apanteles	Apanteles juanmatai	Daniel H. Janzen	djanzen@sas.upenn.edu	Phocides lilea	06-SRNP-55205 | Hesperiidae	Jose Alberto Sanchez	08-Feb-2006	Costa Rica	Guanacaste	Area de Conservacion Guanacaste	Sector Mundo Nuevo	Porton Rivas	10.7586	-85.3727	570
DHJPAR0004839	06-SRNP-35005	ASBR849-06	BOLD:AAA6181	655	3	2	EU396962	Yes	DHJPAR0004839	Microgastrinae	Apanteles	Apanteles diniamartinezae	Daniel H. Janzen	djanzen@sas.upenn.edu	Astraptes YESENN	06-SRNP-35005 | Hesperiidae	Dunia Garcia	22-Feb-2006	Costa Rica	Guanacaste	Area de Conservacion Guanacaste	Sector Cacao	Estacion Cacao	10.9269	-85.4682	1150
DHJPAR0004840	06-SRNP-30955	ASBR850-06	BOLD:AAA7225	619	1	2	EU396907	Yes	DHJPAR0004840	Microgastrinae	Apanteles	Apanteles josecortesi	Daniel H. Janzen	djanzen@sas.upenn.edu	Nascus broteas	06-SRNP-30955 | Hesperiidae	Calixto Moraga	06-Apr-2006	Costa Rica	Guanacaste	Area de Conservacion Guanacaste	Sector Pitilla	Pasmompa	11.0193	-85.41	440
DHJPAR0004841	06-SRNP-55410	ASBR851-06	BOLD:AAA2143	641	1	2	EU397136	Yes	DHJPAR0004841	Microgastrinae	Apanteles	Apanteles manuelzumbadoi	Daniel H. Janzen	djanzen@sas.upenn.edu	Telemiades fides	06-SRNP-55410 | Hesperiidae	Jose Alberto Sanchez	08-Feb-2006	Costa Rica	Guanacaste	Area de Conservacion Guanacaste	Sector Mundo Nuevo	Vado Miramonte	10.7718	-85.434	305
DHJPAR0004842	06-SRNP-35020	ASBR852-06	BOLD:AAA3684	642	9	2	EU396529	No	DHJPAR0004842	Microgastrinae	Apanteles	Apanteles osvaldoespinozai	Daniel H. Janzen	djanzen@sas.upenn.edu	Astraptes YESENN	06-SRNP-35020 | Hesperiidae	Harry Ramirez	11-Mar-2006	Costa Rica	Guanacaste	Area de Conservacion Guanacaste	Sector Cacao	Sendero Circular	10.9271	-85.4668	1185
DHJPAR0004843	06-SRNP-30322	ASBR853-06	BOLD:AAA8844	657	1	2	EU397257	Yes	DHJPAR0004843	Microgastrinae	Apanteles	Apanteles jorgecortesi	Daniel H. Janzen	djanzen@sas.upenn.edu	Stenoma Janzen07	06-SRNP-30322 | Elachistidae	Manuel Rios	04-Feb-2006	Costa Rica	Guanacaste	Area de Conservacion Guanacaste	Sector Pitilla	Pasmompa	11.0193	-85.41	440
DHJPAR0004844	06-SRNP-40207	ASBR854-06	BOLD:AAK2059	649	2	2	EU397630	Yes	DHJPAR0004844	Microgastrinae	Apanteles	Apanteles Rodriguez94	Daniel H. Janzen	djanzen@sas.upenn.edu	Telemiades megallus	06-SRNP-40207 | Hesperiidae	Minor Carmona	18-Feb-2006	Costa Rica	Alajuela	Area de Conservacion Guanacaste	Sector Rincon Rainforest	Llano Conostegias	10.8949	-85.2667	430
DHJPAR0004845	05-SRNP-34862	ASBR855-06	BOLD:AAD5960	609	3	2	EU397632	Yes	DHJPAR0004845	Microgastrinae	Apanteles	Apanteles analorenaguevarae	Daniel H. Janzen	djanzen@sas.upenn.edu	Autochton Burns01	05-SRNP-34862 | Hesperiidae	Calixto Moraga	16-Jan-2006	Costa Rica	Guanacaste	Area de Conservacion Guanacaste	Sector Pitilla	Pasmompa	11.0193	-85.41	440
DHJPAR0004846	06-SRNP-30165	ASBR856-06	BOLD:AAD6505	614	0	2	EU397522	Yes	DHJPAR0004846	Microgastrinae	Apanteles	Apanteles petronariosae	Daniel H. Janzen	djanzen@sas.upenn.edu	Ouleus dilla baru	06-SRNP-30165 | Hesperiidae	Calixto Moraga	03-Feb-2006	Costa Rica	Guanacaste	Area de Conservacion Guanacaste	Sector Pitilla	Sendero Orosilito	10.9833	-85.4362	900
DHJPAR0004847	05-SRNP-34320	ASBR857-06	BOLD:AAJ1383	633	0	2	EU396795	Yes	DHJPAR0004847	Microgastrinae	Apanteles	Apanteles gloriasihezarae	Daniel H. Janzen	djanzen@sas.upenn.edu	Desmia Janzen09	05-SRNP-34320 | Crambidae	Calixto Moraga	03-Nov-2005	Costa Rica	Guanacaste	Area de Conservacion Guanacaste	Sector Pitilla	Sendero Memos	10.9817	-85.4278	740
DHJPAR0004848	06-SRNP-55409	ASBR858-06	BOLD:AAA2143	621	1	2	EU397137	Yes	DHJPAR0004848	Microgastrinae	Apanteles	Apanteles manuelzumbadoi	Daniel H. Janzen	djanzen@sas.upenn.edu	Telemiades fides	06-SRNP-55409 | Hesperiidae	Jose Alberto Sanchez	11-Feb-2006	Costa Rica	Guanacaste	Area de Conservacion Guanacaste	Sector Mundo Nuevo	Vado Miramonte	10.7718	-85.434	305
DHJPAR0004849	06-SRNP-30706	ASBR859-06	BOLD:AAB2976	557	1	2	EU396821	Yes	DHJPAR0004849	Microgastrinae	Apanteles	Apanteles adrianaguilarae	Daniel H. Janzen	djanzen@sas.upenn.edu	Anacrusis nephrodes	06-SRNP-30706 | Tortricidae	Manuel Rios	05-Feb-2006	Costa Rica	Guanacaste	Area de Conservacion Guanacaste	Sector Pitilla	Sendero Cuestona	10.9945	-85.4146	640
DHJPAR0004850	05-SRNP-70183	ASBR860-06	BOLD:ABX6539	656	1	2	EU396652	Yes	DHJPAR0004850	Microgastrinae	Apanteles	Apanteles manuelpereirai	Daniel H. Janzen	djanzen@sas.upenn.edu	Telemiades antiope	05-SRNP-70183 | Hesperiidae	Calixto Moraga	02-Feb-2006	Costa Rica	Guanacaste	Area de Conservacion Guanacaste	Sector Pitilla	Colocho	11.0237	-85.4188	375
DHJPAR0004851	06-SRNP-40900	ASBR861-06	BOLD:ACE8120	619	3	2	EU397224	Yes	DHJPAR0004851	Microgastrinae	Apanteles	Apanteles jesusugaldei	Daniel H. Janzen	djanzen@sas.upenn.edu	Aguna Burns02	06-SRNP-40900 | Hesperiidae	Jose Perez	31-Mar-2006	Costa Rica	Alajuela	Area de Conservacion Guanacaste	Sector Rincon Rainforest	Sendero Juntas	10.9066	-85.2878	400
DHJPAR0004852	06-SRNP-30921	ASBR862-06	BOLD:ACF1627	653	4	2	EU396775	Yes	DHJPAR0004852	Microgastrinae	Apanteles	Apanteles javiercontrerasi	Daniel H. Janzen	djanzen@sas.upenn.edu	Ategumia lotanalis	06-SRNP-30921 | Crambidae	Calixto Moraga	22-Mar-2006	Costa Rica	Guanacaste	Area de Conservacion Guanacaste	Sector Pitilla	Estacion Pitilla	10.9893	-85.4258	675
DHJPAR0004853	06-SRNP-55595	ASBR863-06	BOLD:AAA2143	621	1	2	EU397138	Yes	DHJPAR0004853	Microgastrinae	Apanteles	Apanteles manuelzumbadoi	Daniel H. Janzen	djanzen@sas.upenn.edu	Telemiades fides	06-SRNP-55595 | Hesperiidae	Jose Alberto Sanchez	19-Feb-2006	Costa Rica	Guanacaste	Area de Conservacion Guanacaste	Sector Mundo Nuevo	Quebrada Tibio Perla	10.7626	-85.4298	330
DHJPAR0004854	06-SRNP-40065	ASBR864-06	BOLD:ACE8120	620	2	2	EU397225	Yes	DHJPAR0004854	Microgastrinae	Apanteles	Apanteles jesusugaldei	Daniel H. Janzen	djanzen@sas.upenn.edu	Aguna Burns02	06-SRNP-40065 | Hesperiidae	Jose Perez	10-Feb-2006	Costa Rica	Alajuela	Area de Conservacion Guanacaste	Sector Rincon Rainforest	Sendero Llano	10.9028	-85.29	400
DHJPAR0004855	06-SRNP-31353	ASBR865-06	BOLD:AAB2976	575	1	2	EU396822	Yes	DHJPAR0004855	Microgastrinae	Apanteles	Apanteles adrianaguilarae	Daniel H. Janzen	djanzen@sas.upenn.edu	Anacrusis nephrodes	06-SRNP-31353 | Tortricidae	Petrona Rios	08-Apr-2006	Costa Rica	Guanacaste	Area de Conservacion Guanacaste	Sector Pitilla	Pasmompa	11.0193	-85.41	440
DHJPAR0004856	06-SRNP-45014	ASBR866-06	BOLD:AAC8403	657	0	2	EU397643	Yes	DHJPAR0004856	Microgastrinae	Apanteles	Apanteles juanmatai	Daniel H. Janzen	djanzen@sas.upenn.edu	Phocides lilea	06-SRNP-45014 | Hesperiidae	Manuel Pereira	18-Feb-2006	Costa Rica	Guanacaste	Area de Conservacion Guanacaste	Sector Cacao	Estacion Gongora	10.887	-85.4744	570
DHJPAR0004857	05-SRNP-70560	ASBR867-06	BOLD:AAA8844	646	5	2	EU397258	Yes	DHJPAR0004857	Microgastrinae	Apanteles	Apanteles jorgecortesi	Daniel H. Janzen	djanzen@sas.upenn.edu	Stenoma Janzen07	05-SRNP-70560 | Elachistidae	Calixto Moraga	27-Jan-2006	Costa Rica	Guanacaste	Area de Conservacion Guanacaste	Sector Pitilla	Pasmompa	11.0193	-85.41	440
DHJPAR0004858	06-SRNP-30919	ASBR868-06	BOLD:ACF1627	627	3	2	EU396776	Yes	DHJPAR0004858	Microgastrinae	Apanteles	Apanteles javiercontrerasi	Daniel H. Janzen	djanzen@sas.upenn.edu	Ategumia lotanalis	06-SRNP-30919 | Crambidae	Calixto Moraga	23-Mar-2006	Costa Rica	Guanacaste	Area de Conservacion Guanacaste	Sector Pitilla	Estacion Pitilla	10.9893	-85.4258	675
DHJPAR0004860	06-SRNP-30920	ASBR870-06	BOLD:ACF1627	654	3	2	EU396777	Yes	DHJPAR0004860	Microgastrinae	Apanteles	Apanteles javiercontrerasi	Daniel H. Janzen	djanzen@sas.upenn.edu	Ategumia lotanalis	06-SRNP-30920 | Crambidae	Calixto Moraga	28-Mar-2006	Costa Rica	Guanacaste	Area de Conservacion Guanacaste	Sector Pitilla	Estacion Pitilla	10.9893	-85.4258	675
DHJPAR0004861	06-SRNP-55762	ASBR871-06	BOLD:AAF7830	656	2	2	EU396694	Yes	DHJPAR0004861	Microgastrinae	Apanteles	Apanteles edgarjimenezi	Daniel H. Janzen	djanzen@sas.upenn.edu	Stenoma luctificaDHJ02	06-SRNP-55762 | Elachistidae	Jose Alberto Sanchez	11-Apr-2006	Costa Rica	Guanacaste	Area de Conservacion Guanacaste	Sector Mundo Nuevo	Estacion La Perla	10.7674	-85.4331	325
DHJPAR0004862	06-SRNP-41151	ASBR872-06	BOLD:AAA8844	656	1	2	EU397259	Yes	DHJPAR0004862	Microgastrinae	Apanteles	Apanteles jorgecortesi	Daniel H. Janzen	djanzen@sas.upenn.edu	Stenoma Janzen07	06-SRNP-41151 | Elachistidae	Minor Carmona	08-Apr-2006	Costa Rica	Alajuela	Area de Conservacion Guanacaste	Sector Rincon Rainforest	Camino Porvenir	10.9241	-85.2999	200
DHJPAR0004863	06-SRNP-2024	ASBR873-06		0		2		No	DHJPAR0004863	Microgastrinae	Apanteles	Apanteles adrianaguilarae	Daniel H. Janzen	djanzen@sas.upenn.edu	Anacrusis nephrodes	06-SRNP-2024 | Tortricidae	Gloria Sihezar	09-Apr-2005	Costa Rica	Alajuela	Area de Conservacion Guanacaste	Sector San Cristobal	Finca San Gabriel	10.8777	-85.3934	645
DHJPAR0004864	05-SRNP-70597	ASBR874-06		0		2		No	DHJPAR0004864	Microgastrinae	Apanteles	Apanteles 05-SRNP-70597	Daniel H. Janzen	djanzen@sas.upenn.edu	same as 03-21332	05-SRNP-70597 | Tortricidae	Jose Mario Moraga Rios	25-Jan-2006	Costa Rica	Guanacaste	Area de Conservacion Guanacaste	Sector Pitilla	Colocho	11.0237	-85.4188	375
DHJPAR0004866	06-SRNP-31198	ASBR876-06	BOLD:AAB7638	655	3	2	EU397513	Yes	DHJPAR0004866	Microgastrinae	Apanteles	Apanteles manelriosi	Daniel H. Janzen	djanzen@sas.upenn.edu	Quadrus cerialis	06-SRNP-31198 | Hesperiidae	Calixto Moraga	20-Mar-2006	Costa Rica	Guanacaste	Area de Conservacion Guanacaste	Sector Pitilla	Pasmompa	11.0193	-85.41	440
DHJPAR0004867	06-SRNP-31197	ASBR877-06	BOLD:AAK1619	564	0	2	EU396696	Yes	DHJPAR0004867	Microgastrinae	Apanteles	Apanteles Rodriguez109	Daniel H. Janzen	djanzen@sas.upenn.edu	Ethmia lichyi	06-SRNP-31197 | Elachistidae	Calixto Moraga	16-Mar-2006	Costa Rica	Guanacaste	Area de Conservacion Guanacaste	Sector Pitilla	Pasmompa	11.0193	-85.41	440
DHJPAR0004868	05-SRNP-34453	ASBR878-06	BOLD:AAE2900	654	1	2	EU396744	Yes	DHJPAR0004868	Microgastrinae	Apanteles	Apanteles sergiocascantei	Daniel H. Janzen	djanzen@sas.upenn.edu	Rivula Poole02DHJ03	05-SRNP-34453 | Noctuidae	Manuel Rios	06-Nov-2005	Costa Rica	Guanacaste	Area de Conservacion Guanacaste	Sector Pitilla	Pasmompa	11.0193	-85.41	440
DHJPAR0004869	05-SRNP-70332	ASBR879-06	BOLD:AAE2900	654	3	2	EU396745	Yes	DHJPAR0004869	Microgastrinae	Apanteles	Apanteles sergiocascantei	Daniel H. Janzen	djanzen@sas.upenn.edu	same as 05-70145	05-SRNP-70332 | Choreutidae	Manuel Rios	26-Dec-2005	Costa Rica	Guanacaste	Area de Conservacion Guanacaste	Sector Pitilla	Pasmompa	11.0193	-85.41	440
DHJPAR0004871	06-SRNP-675	ASBR881-06	BOLD:AAA7014	645	6	2	EU397441	Yes	DHJPAR0004871	Microgastrinae	Apanteles	Apanteles anamartinezae	Daniel H. Janzen	djanzen@sas.upenn.edu	Atteva zebra	06-SRNP-675 | Yponomeutidae	Elda Araya	02-Feb-2006	Costa Rica	Alajuela	Area de Conservacion Guanacaste	Sector San Cristobal	Sendero Pinyal	10.8716	-85.3933	630
DHJPAR0004872	05-SRNP-70329	ASBR882-06		0		2		No	DHJPAR0004872	Microgastrinae	Apanteles	Apanteles sergiocascantei	Daniel H. Janzen	djanzen@sas.upenn.edu	same as 05-70145	05-SRNP-70329 | Noctuidae	Manuel Rios	30-Dec-2005	Costa Rica	Guanacaste	Area de Conservacion Guanacaste	Sector Pitilla	Pasmompa	11.0193	-85.41	440
DHJPAR0004873	05-SRNP-34456	ASBR883-06	BOLD:AAE2900	648	7	2	EU396746	No	DHJPAR0004873	Microgastrinae	Apanteles	Apanteles sergiocascantei	Daniel H. Janzen	djanzen@sas.upenn.edu	Rivula Poole02DHJ03	05-SRNP-34456 | Noctuidae	Manuel Rios	06-Nov-2005	Costa Rica	Guanacaste	Area de Conservacion Guanacaste	Sector Pitilla	Pasmompa	11.0193	-85.41	440
DHJPAR0004875	05-SRNP-34454	ASBR885-06	BOLD:AAE2900	655	3	2	EU396747	Yes	DHJPAR0004875	Microgastrinae	Apanteles	Apanteles sergiocascantei	Daniel H. Janzen	djanzen@sas.upenn.edu	Rivula Poole02DHJ03	05-SRNP-34454 | Noctuidae	Manuel Rios	12-Nov-2005	Costa Rica	Guanacaste	Area de Conservacion Guanacaste	Sector Pitilla	Pasmompa	11.0193	-85.41	440
DHJPAR0004876	06-SRNP-30281	ASBR886-06	BOLD:AAC5219	656	1	2	EU396787	Yes	DHJPAR0004876	Microgastrinae	Apanteles	Apanteles luciariosae	Daniel H. Janzen	djanzen@sas.upenn.edu	Gorgythion begga pyralina	06-SRNP-30281 | Hesperiidae	Petrona Rios	31-Jan-2006	Costa Rica	Guanacaste	Area de Conservacion Guanacaste	Sector Pitilla	Pasmompa	11.0193	-85.41	440
DHJPAR0004974	06-SRNP-31868	ASBC095-06	BOLD:AAA7014	657	0	2	EU397428	Yes	DHJPAR0004974	Microgastrinae	Apanteles	Apanteles anamartinezae	Daniel H. Janzen	djanzen@sas.upenn.edu	Atteva zebra	06-SRNP-31868 | Yponomeutidae	Manuel Rios	25-May-2006	Costa Rica	Guanacaste	Area de Conservacion Guanacaste	Sector Pitilla	Pasmompa	11.0193	-85.41	440
DHJPAR0004975	06-SRNP-31857	ASBC096-06	BOLD:AAA7014	657	0	2	EU397429	Yes	DHJPAR0004975	Microgastrinae	Apanteles	Apanteles anamartinezae	Daniel H. Janzen	djanzen@sas.upenn.edu	Atteva pustulella	06-SRNP-31857 | Yponomeutidae	Manuel Rios	26-May-2006	Costa Rica	Guanacaste	Area de Conservacion Guanacaste	Sector Pitilla	Sendero Laguna	10.9888	-85.4234	680
DHJPAR0004976	06-SRNP-31872	ASBC097-06	BOLD:AAA7014	656	1	2	EU397430	Yes	DHJPAR0004976	Microgastrinae	Apanteles	Apanteles anamartinezae	Daniel H. Janzen	djanzen@sas.upenn.edu	Atteva zebra	06-SRNP-31872 | Yponomeutidae	Manuel Rios	24-May-2006	Costa Rica	Guanacaste	Area de Conservacion Guanacaste	Sector Pitilla	Pasmompa	11.0193	-85.41	440
DHJPAR0004977	06-SRNP-31870	ASBC098-06	BOLD:AAA7014	656	1	2	EU397431	Yes	DHJPAR0004977	Microgastrinae	Apanteles	Apanteles anamartinezae	Daniel H. Janzen	djanzen@sas.upenn.edu	Atteva zebra	06-SRNP-31870 | Yponomeutidae	Manuel Rios	01-Jun-2006	Costa Rica	Guanacaste	Area de Conservacion Guanacaste	Sector Pitilla	Pasmompa	11.0193	-85.41	440
DHJPAR0004978	06-SRNP-31784	ASBC099-06	BOLD:AAC5219	657	1	2	EU396784	Yes	DHJPAR0004978	Microgastrinae	Apanteles	Apanteles luciariosae	Daniel H. Janzen	djanzen@sas.upenn.edu	Gorgythion begga pyralina	06-SRNP-31784 | Hesperiidae	Petrona Rios	20-May-2006	Costa Rica	Guanacaste	Area de Conservacion Guanacaste	Sector Pitilla	Pasmompa	11.0193	-85.41	440
DHJPAR0004979	06-SRNP-31783	ASBC100-06	BOLD:AAC5219	656	2	2	EU396785	Yes	DHJPAR0004979	Microgastrinae	Apanteles	Apanteles luciariosae	Daniel H. Janzen	djanzen@sas.upenn.edu	Gorgythion begga pyralina	06-SRNP-31783 | Hesperiidae	Petrona Rios	20-May-2006	Costa Rica	Guanacaste	Area de Conservacion Guanacaste	Sector Pitilla	Pasmompa	11.0193	-85.41	440
DHJPAR0004980	06-SRNP-31853	ASBC101-06	BOLD:AAA7014	655	2	2	EU397432	Yes	DHJPAR0004980	Microgastrinae	Apanteles	Apanteles anamartinezae	Daniel H. Janzen	djanzen@sas.upenn.edu	Atteva pustulella	06-SRNP-31853 | Yponomeutidae	Manuel Rios	22-May-2006	Costa Rica	Guanacaste	Area de Conservacion Guanacaste	Sector Pitilla	Sendero Laguna	10.9888	-85.4234	680
DHJPAR0004981	06-SRNP-31960	ASBC102-06	BOLD:AAB7638	657	0	2	EU397511	Yes	DHJPAR0004981	Microgastrinae	Apanteles	Apanteles manelriosi	Daniel H. Janzen	djanzen@sas.upenn.edu	Quadrus cerialis	06-SRNP-31960 | Hesperiidae	Petrona Rios	23-May-2006	Costa Rica	Guanacaste	Area de Conservacion Guanacaste	Sector Pitilla	Sendero Cuestona	10.9945	-85.4146	640
DHJPAR0004982	06-SRNP-31850	ASBC103-06	BOLD:AAA7014	656	1	2	EU397433	Yes	DHJPAR0004982	Microgastrinae	Apanteles	Apanteles anamartinezae	Daniel H. Janzen	djanzen@sas.upenn.edu	Atteva pustulella	06-SRNP-31850 | Yponomeutidae	Manuel Rios	27-May-2006	Costa Rica	Guanacaste	Area de Conservacion Guanacaste	Sector Pitilla	Sendero Laguna	10.9888	-85.4234	680
DHJPAR0004983	06-SRNP-31856	ASBC104-06	BOLD:AAA7014	657	0	2	EU397434	Yes	DHJPAR0004983	Microgastrinae	Apanteles	Apanteles anamartinezae	Daniel H. Janzen	djanzen@sas.upenn.edu	Atteva pustulella	06-SRNP-31856 | Yponomeutidae	Manuel Rios	21-May-2006	Costa Rica	Guanacaste	Area de Conservacion Guanacaste	Sector Pitilla	Sendero Laguna	10.9888	-85.4234	680
DHJPAR0004984	06-SRNP-31869	ASBC105-06	BOLD:ACF1374	657	0	2	EU397435	Yes	DHJPAR0004984	Microgastrinae	Apanteles	Apanteles Janzen76	Daniel H. Janzen	djanzen@sas.upenn.edu	Atteva zebra	06-SRNP-31869 | Yponomeutidae	Manuel Rios	23-May-2006	Costa Rica	Guanacaste	Area de Conservacion Guanacaste	Sector Pitilla	Pasmompa	11.0193	-85.41	440
DHJPAR0004985	05-SRNP-43575	ASBC106-06	BOLD:ABX6539	656	1	2	EU396649	Yes	DHJPAR0004985	Microgastrinae	Apanteles	Apanteles manuelpereirai	Daniel H. Janzen	djanzen@sas.upenn.edu	Telemiades antiope	05-SRNP-43575 | Hesperiidae	Jose Perez	26-Dec-2005	Costa Rica	Alajuela	Area de Conservacion Guanacaste	Sector Rincon Rainforest	Rio Francia Arriba	10.8967	-85.29	400
DHJPAR0004986	06-SRNP-2447	ASBC107-06		620	37	2	EU397619	No	DHJPAR0004986	Microgastrinae	Apanteles	Apanteles eliethcantillanoae	Daniel H. Janzen	djanzen@sas.upenn.edu	Urbanus doryssusDHJ02	06-SRNP-2447 | Hesperiidae	Elda Araya	03-May-2006	Costa Rica	Alajuela	Area de Conservacion Guanacaste	Sector San Cristobal	Camino Brasilia	10.9305	-85.3722	500
DHJPAR0004987	06-SRNP-31959	ASBC108-06	BOLD:AAB7638	655	0	2	EU397512	Yes	DHJPAR0004987	Microgastrinae	Apanteles	Apanteles manelriosi	Daniel H. Janzen	djanzen@sas.upenn.edu	Quadrus cerialis	06-SRNP-31959 | Hesperiidae	Petrona Rios	22-May-2006	Costa Rica	Guanacaste	Area de Conservacion Guanacaste	Sector Pitilla	Sendero Cuestona	10.9945	-85.4146	640
DHJPAR0004988	06-SRNP-2673	ASBC109-06	BOLD:AAA7014	656	1	2	EU397436	Yes	DHJPAR0004988	Microgastrinae	Apanteles	Apanteles anamartinezae	Daniel H. Janzen	djanzen@sas.upenn.edu	Atteva zebra	06-SRNP-2673 | Yponomeutidae	Gloria Sihezar	17-Apr-2006	Costa Rica	Alajuela	Area de Conservacion Guanacaste	Sector San Cristobal	Rio Blanco Abajo	10.9004	-85.3725	500
DHJPAR0004989	06-SRNP-1560	ASBC110-06	BOLD:AAD5542	657	0	2	EU397566	Yes	DHJPAR0004989	Microgastrinae	Apanteles	Apanteles juanvictori	Daniel H. Janzen	djanzen@sas.upenn.edu	Stenoma patens	06-SRNP-1560 | Elachistidae	Yessenia Mendoza	15-Mar-2006	Costa Rica	Alajuela	Area de Conservacion Guanacaste	Sector San Cristobal	Suampo Uncaria	10.936	-85.371	506
DHJPAR0004990	06-SRNP-2674	ASBC111-06	BOLD:AAA7014	655	2	2	EU397437	Yes	DHJPAR0004990	Microgastrinae	Apanteles	Apanteles anamartinezae	Daniel H. Janzen	djanzen@sas.upenn.edu	Atteva zebra	06-SRNP-2674 | Yponomeutidae	Gloria Sihezar	15-Apr-2006	Costa Rica	Alajuela	Area de Conservacion Guanacaste	Sector San Cristobal	Rio Blanco Abajo	10.9004	-85.3725	500
DHJPAR0004991	06-SRNP-1011	ASBC112-06	BOLD:ACF3142	656	1	2	EU397620	Yes	DHJPAR0004991	Microgastrinae	Apanteles	Apanteles josemonteroi	Daniel H. Janzen	djanzen@sas.upenn.edu	Urbanus doryssusDHJ02	06-SRNP-1011 | Hesperiidae	Yessenia Mendoza	16-Mar-2006	Costa Rica	Alajuela	Area de Conservacion Guanacaste	Sector San Cristobal	Puente Palma	10.9163	-85.3787	460
DHJPAR0004992	06-SRNP-40481	ASBC113-06	BOLD:ACE8120	649	1	2	EU397223	Yes	DHJPAR0004992	Microgastrinae	Apanteles	Apanteles jesusugaldei	Daniel H. Janzen	djanzen@sas.upenn.edu	Aguna Burns02	06-SRNP-40481 | Hesperiidae	Jose Perez	07-Mar-2006	Costa Rica	Alajuela	Area de Conservacion Guanacaste	Sector Rincon Rainforest	Sendero Bejuco	10.7671	-85.5966	180
DHJPAR0004993	06-SRNP-311	ASBC114-06	BOLD:AAE2842	598	1	2	EU396468	Yes	DHJPAR0004993	Microgastrinae	Apanteles	Apanteles carolinacanoae	Daniel H. Janzen	djanzen@sas.upenn.edu	Pyrgus oileus	06-SRNP-311 | Hesperiidae	Anabelle Cordoba	27-Jan-2006	Costa Rica	Alajuela	Area de Conservacion Guanacaste	Sector San Cristobal	Finca San Gabriel	10.8777	-85.3934	645
DHJPAR0004994	06-SRNP-31166	ASBC115-06	BOLD:ABX6539	656	1	2	EU396650	Yes	DHJPAR0004994	Microgastrinae	Apanteles	Apanteles manuelpereirai	Daniel H. Janzen	djanzen@sas.upenn.edu	Telemiades antiope	06-SRNP-31166 | Hesperiidae	Petrona Rios	22-Apr-2006	Costa Rica	Guanacaste	Area de Conservacion Guanacaste	Sector Pitilla	Colocho	11.0237	-85.4188	375
DHJPAR0004995	06-SRNP-3570	ASBC116-06		0		5		No	DHJPAR0004995	Microgastrinae	Apanteles		Daniel H. Janzen	djanzen@sas.upenn.edu	Urbanus doryssusDHJ02	06-SRNP-3570 | Hesperiidae	Anabelle Cordoba	12-May-2006	Costa Rica	Alajuela	Area de Conservacion Guanacaste	Sector San Cristobal	Camino Brasilia	10.9305	-85.3722	500
DHJPAR0004996	06-SRNP-3315	ASBC117-06		649	9	2	EU396873	No	DHJPAR0004996	Microgastrinae	Apanteles	Apanteles jorgerodriguezi	Daniel H. Janzen	djanzen@sas.upenn.edu	Astraptes alardus	06-SRNP-3315 | Hesperiidae	Elda Araya	16-May-2006	Costa Rica	Alajuela	Area de Conservacion Guanacaste	Sector Rincon Rainforest	Sendero Albergue Crater	10.8489	-85.3281	980
DHJPAR0004997	06-SRNP-3314	ASBC118-06		0		4		No	DHJPAR0004997	Microgastrinae	Apanteles		Daniel H. Janzen	djanzen@sas.upenn.edu	Astraptes alardus	06-SRNP-3314 | Hesperiidae	Elda Araya	15-May-2006	Costa Rica	Alajuela	Area de Conservacion Guanacaste	Sector Rincon Rainforest	Sendero Albergue Crater	10.8489	-85.3281	980
DHJPAR0004998	06-SRNP-2446	ASBC119-06	BOLD:ACF3142	657	0	2	EU397621	Yes	DHJPAR0004998	Microgastrinae	Apanteles	Apanteles josemonteroi	Daniel H. Janzen	djanzen@sas.upenn.edu	Urbanus doryssusDHJ02	06-SRNP-2446 | Hesperiidae	Elda Araya	12-May-2006	Costa Rica	Alajuela	Area de Conservacion Guanacaste	Sector San Cristobal	Camino Brasilia	10.9305	-85.3722	500
DHJPAR0004999	06-SRNP-31851	ASBC120-06	BOLD:AAA7014	657	0	2	EU397438	Yes	DHJPAR0004999	Microgastrinae	Apanteles	Apanteles anamartinezae	Daniel H. Janzen	djanzen@sas.upenn.edu	Atteva pustulella	06-SRNP-31851 | Yponomeutidae	Manuel Rios	26-May-2006	Costa Rica	Guanacaste	Area de Conservacion Guanacaste	Sector Pitilla	Sendero Laguna	10.9888	-85.4234	680
DHJPAR0005000	06-SRNP-31855	ASBC121-06	BOLD:AAA7014	656	1	2	EU397439	Yes	DHJPAR0005000	Microgastrinae	Apanteles	Apanteles anamartinezae	Daniel H. Janzen	djanzen@sas.upenn.edu	Atteva pustulella	06-SRNP-31855 | Yponomeutidae	Manuel Rios	26-May-2006	Costa Rica	Guanacaste	Area de Conservacion Guanacaste	Sector Pitilla	Sendero Laguna	10.9888	-85.4234	680
DHJPAR0005001	06-SRNP-31785	ASBC122-06	BOLD:AAC5219	656	1	2	EU396786	Yes	DHJPAR0005001	Microgastrinae	Apanteles	Apanteles luciariosae	Daniel H. Janzen	djanzen@sas.upenn.edu	Gorgythion begga pyralina	06-SRNP-31785 | Hesperiidae	Petrona Rios	14-May-2006	Costa Rica	Guanacaste	Area de Conservacion Guanacaste	Sector Pitilla	Pasmompa	11.0193	-85.41	440
DHJPAR0005002	06-SRNP-3675	ASBC123-06	BOLD:AAA7014	656	1	2	EU397440	Yes	DHJPAR0005002	Microgastrinae	Apanteles	Apanteles anamartinezae	Daniel H. Janzen	djanzen@sas.upenn.edu	Atteva pustulella	06-SRNP-3675 | Yponomeutidae	Anabelle Cordoba	13-May-2006	Costa Rica	Alajuela	Area de Conservacion Guanacaste	Sector San Cristobal	Sendero Palo Alto	10.8819	-85.3822	570
DHJPAR0005003	06-SRNP-31978	ASBC124-06	BOLD:AAA7225	656	1	2	EU396906	Yes	DHJPAR0005003	Microgastrinae	Apanteles	Apanteles josecortesi	Daniel H. Janzen	djanzen@sas.upenn.edu	Nascus broteas	06-SRNP-31978 | Hesperiidae	Calixto Moraga	03-Jun-2006	Costa Rica	Guanacaste	Area de Conservacion Guanacaste	Sector Pitilla	Sendero Laguna	10.9888	-85.4234	680
DHJPAR0005004	06-SRNP-2385	ASBC125-06	BOLD:AAB2976	657	0	2	EU396820	Yes	DHJPAR0005004	Microgastrinae	Apanteles	Apanteles adrianaguilarae	Daniel H. Janzen	djanzen@sas.upenn.edu	Anacrusis nephrodes	06-SRNP-2385 | Tortricidae	Anabelle Cordoba	06-Apr-2006	Costa Rica	Alajuela	Area de Conservacion Guanacaste	Sector San Cristobal	Puente Palma	10.9163	-85.3787	460
DHJPAR0005005	06-SRNP-3147	ASBC126-06	BOLD:AAC1190	656	1	2	EU396807	Yes	DHJPAR0005005	Microgastrinae	Apanteles	Apanteles robertoespinozai	Daniel H. Janzen	djanzen@sas.upenn.edu	Phostria Janzen03	06-SRNP-3147 | Crambidae	Gloria Sihezar	05-May-2006	Costa Rica	Alajuela	Area de Conservacion Guanacaste	Sector San Cristobal	Cementerio viejo	10.8811	-85.3889	570
DHJPAR0005006	06-SRNP-1821	ASBC127-06	BOLD:AAC1190	657	0	2	EU396808	Yes	DHJPAR0005006	Microgastrinae	Apanteles	Apanteles robertoespinozai	Daniel H. Janzen	djanzen@sas.upenn.edu	Desmia see description	06-SRNP-1821 | Crambidae	Gloria Sihezar	15-Mar-2006	Costa Rica	Alajuela	Area de Conservacion Guanacaste	Sector San Cristobal	Finca San Gabriel	10.8777	-85.3934	645
DHJPAR0005008	06-SRNP-3146	ASBC129-06	BOLD:AAC1190	657	0	2	EU396809	Yes	DHJPAR0005008	Microgastrinae	Apanteles	Apanteles robertoespinozai	Daniel H. Janzen	djanzen@sas.upenn.edu	Phostria Janzen03	06-SRNP-3146 | Crambidae	Gloria Sihezar	06-May-2006	Costa Rica	Alajuela	Area de Conservacion Guanacaste	Sector San Cristobal	Cementerio viejo	10.8811	-85.3889	570
DHJPAR0005162	94-SRNP-6504	ASBC283-06		0		0		No	DHJPAR0005162	Microgastrinae	Apanteles	Apanteles jorgecortesi	Daniel H. Janzen	djanzen@sas.upenn.edu	Stenoma Janzen07	94-SRNP-6504 | Elachistidae	gusaneros	09-Oct-1994	Costa Rica	Guanacaste	Area de Conservacion Guanacaste	Sector Pocosol	Quebrada Aserradero	10.8986	-85.5642	160
DHJPAR0005163	98-SRNP-7029	ASBC284-06	BOLD:AAF8074	419	0	2	EU397607	No	DHJPAR0005163	Microgastrinae	Apanteles	Apanteles luisgaritai	Daniel H. Janzen	djanzen@sas.upenn.edu	Desmia octomaculalisDHJ03	98-SRNP-7029 | Crambidae	Gloria Sihezar	08-Sep-1998	Costa Rica	Alajuela	Area de Conservacion Guanacaste	Sector San Cristobal	Sendero Corredor	10.8787	-85.3896	620
DHJPAR0005164	98-SRNP-14532	ASBC285-06		0		1		No	DHJPAR0005164	Microgastrinae	Apanteles		Daniel H. Janzen	djanzen@sas.upenn.edu	Stenoma Janzen27	98-SRNP-14532 | Elachistidae	Gloria Sihezar	12-Dec-1998	Costa Rica	Alajuela	Area de Conservacion Guanacaste	Sector San Cristobal	Quebrada Cementerio	10.8712	-85.3875	700
DHJPAR0005165	94-SRNP-6340	ASBC286-06		299	2	1	EU397256	No	DHJPAR0005165	Microgastrinae	Apanteles	Apanteles jorgecortesi	Daniel H. Janzen	djanzen@sas.upenn.edu	Stenoma Janzen07	94-SRNP-6340 | Elachistidae	gusaneros	09-Jan-1994	Costa Rica	Guanacaste	Area de Conservacion Guanacaste	Sector El Hacha	Quebrada Jorco	10.9785	-85.5463	280
DHJPAR0005167	92-SRNP-4277	ASBC288-06		295	6	1	EU396679	No	DHJPAR0005167	Microgastrinae	Apanteles	Apanteles Rodriguez103	Daniel H. Janzen	djanzen@sas.upenn.edu	Platynota Powell01	92-SRNP-4277 | Tortricidae	gusaneros	08-Nov-1992	Costa Rica	Guanacaste	Area de Conservacion Guanacaste	Sector Santa Rosa	Cuesta Canyon Tigre	10.817	-85.6437	270
DHJPAR0005168	97-SRNP-830	ASBC289-06	BOLD:AAK1617	643	0	3	EU396741	Yes	DHJPAR0005168	Microgastrinae	Apanteles	Apanteles Rodriguez110	Daniel H. Janzen	djanzen@sas.upenn.edu	Gonionota Powell01	97-SRNP-830 | Elachistidae	gusaneros	29-Mar-1997	Costa Rica	Guanacaste	Area de Conservacion Guanacaste	Sector Cacao	Cerro Pedregal	10.9277	-85.4745	1080
DHJPAR0005169	94-SRNP-6391	ASBC290-06		620	14	3	EU397250	No	DHJPAR0005169	Microgastrinae	Apanteles	Apanteles jorgecortesi	Daniel H. Janzen	djanzen@sas.upenn.edu	Stenoma Janzen07	94-SRNP-6391 | Elachistidae	gusaneros	09-May-1994	Costa Rica	Guanacaste	Area de Conservacion Guanacaste	Sector El Hacha	Quebrada Jorco	10.9785	-85.5463	280
DHJPAR0005172	95-SRNP-10292	ASBC293-06		289	0	2	EU396688	No	DHJPAR0005172	Microgastrinae	Apanteles	Apanteles laurenmoralesae	Daniel H. Janzen	djanzen@sas.upenn.edu	Antaeotricha Janzen09	95-SRNP-10292 | Elachistidae	gusaneros	24-Oct-1995	Costa Rica	Guanacaste	Area de Conservacion Guanacaste	Sector Santa Rosa	Area Administrativa	10.8376	-85.6187	295
DHJPAR0005173	95-SRNP-10551	ASBC294-06		623	10	3	EU397588	No	DHJPAR0005173	Microgastrinae	Apanteles	Apanteles bernyapui	Daniel H. Janzen	djanzen@sas.upenn.edu	Lygropia tripunctataDHJ01	95-SRNP-10551 | Crambidae	gusaneros	31-Oct-1995	Costa Rica	Guanacaste	Area de Conservacion Guanacaste	Sector Santa Rosa	Area Administrativa	10.8376	-85.6187	295
DHJPAR0005174	95-SRNP-10306	ASBC295-06		285	9	3	EU396689	No	DHJPAR0005174	Microgastrinae	Apanteles	Apanteles laurenmoralesae	Daniel H. Janzen	djanzen@sas.upenn.edu	Antaeotricha Janzen09	95-SRNP-10306 | Elachistidae	gusaneros	24-Oct-1995	Costa Rica	Guanacaste	Area de Conservacion Guanacaste	Sector Santa Rosa	Area Administrativa	10.8376	-85.6187	295
DHJPAR0005176	95-SRNP-10297	ASBC297-06		280	13	3	EU396690	No	DHJPAR0005176	Microgastrinae	Apanteles	Apanteles laurenmoralesae	Daniel H. Janzen	djanzen@sas.upenn.edu	Antaeotricha Janzen09	95-SRNP-10297 | Elachistidae	gusaneros	27-Oct-1995	Costa Rica	Guanacaste	Area de Conservacion Guanacaste	Sector Santa Rosa	Area Administrativa	10.8376	-85.6187	295
DHJPAR0005177	95-SRNP-10304	ASBC298-06	BOLD:AAC8420	629	3	3	EU397368	Yes	DHJPAR0005177	Microgastrinae	Apanteles	Apanteles juancarrilloi	Daniel H. Janzen	djanzen@sas.upenn.edu	Antaeotricha Janzen09	95-SRNP-10304 | Elachistidae	gusaneros	27-Oct-1995	Costa Rica	Guanacaste	Area de Conservacion Guanacaste	Sector Santa Rosa	Area Administrativa	10.8376	-85.6187	295
DHJPAR0005178	95-SRNP-10303	ASBC299-06	BOLD:ABX6588	641	0	5	EU396691	Yes	DHJPAR0005178	Microgastrinae	Apanteles	Apanteles laurenmoralesae	Daniel H. Janzen	djanzen@sas.upenn.edu	Antaeotricha Janzen09	95-SRNP-10303 | Elachistidae	gusaneros	27-Oct-1995	Costa Rica	Guanacaste	Area de Conservacion Guanacaste	Sector Santa Rosa	Area Administrativa	10.8376	-85.6187	295
DHJPAR0005179	95-SRNP-10550	ASBC300-06		296	0	1	EU397589	No	DHJPAR0005179	Microgastrinae	Apanteles	Apanteles bernyapui	Daniel H. Janzen	djanzen@sas.upenn.edu	Lygropia tripunctataDHJ01	95-SRNP-10550 | Crambidae	gusaneros	31-Oct-1995	Costa Rica	Guanacaste	Area de Conservacion Guanacaste	Sector Santa Rosa	Area Administrativa	10.8376	-85.6187	295
DHJPAR0005180	98-SRNP-14551	ASBC301-06	BOLD:AAF8017	619	2	2	EU397275	Yes	DHJPAR0005180	Microgastrinae	Apanteles	Apanteles didiguadamuzi	Daniel H. Janzen	djanzen@sas.upenn.edu	Stenoma Janzen27	98-SRNP-14551 | Elachistidae	Gloria Sihezar	11-Apr-1998	Costa Rica	Alajuela	Area de Conservacion Guanacaste	Sector San Cristobal	Quebrada Cementerio	10.8712	-85.3875	700
DHJPAR0005181	95-SRNP-10299	ASBC302-06		286	7	3	EU396692	No	DHJPAR0005181	Microgastrinae	Apanteles	Apanteles laurenmoralesae	Daniel H. Janzen	djanzen@sas.upenn.edu	Antaeotricha Janzen09	95-SRNP-10299 | Elachistidae	gusaneros	27-Oct-1995	Costa Rica	Guanacaste	Area de Conservacion Guanacaste	Sector Santa Rosa	Area Administrativa	10.8376	-85.6187	295
DHJPAR0005182	98-SRNP-14931	ASBC303-06		226	35	2	EU397629	No	DHJPAR0005182	Microgastrinae	Dolichogenidea	Dolichogenidea Janzen300	Daniel H. Janzen	djanzen@sas.upenn.edu	Anadasmus Janzen25	98-SRNP-14931 | Elachistidae	Gloria Sihezar	11-Sep-1998	Costa Rica	Alajuela	Area de Conservacion Guanacaste	Sector San Cristobal	Quebrada Cementerio	10.8712	-85.3875	700
DHJPAR0005183	95-SRNP-10300	ASBC304-06	BOLD:ABX6588	643	0	3	EU396693	Yes	DHJPAR0005183	Microgastrinae	Apanteles	Apanteles laurenmoralesae	Daniel H. Janzen	djanzen@sas.upenn.edu	Antaeotricha Janzen09	95-SRNP-10300 | Elachistidae	gusaneros	26-Oct-1995	Costa Rica	Guanacaste	Area de Conservacion Guanacaste	Sector Santa Rosa	Area Administrativa	10.8376	-85.6187	295
DHJPAR0005184	95-SRNP-7761	ASBC305-06	BOLD:AAD2331	635	1	5	EU396686	Yes	DHJPAR0005184	Microgastrinae	Apanteles	Apanteles esthercentenoae	Daniel H. Janzen	djanzen@sas.upenn.edu	Cromarcha stroudagnesia	95-SRNP-7761 | Pyralidae	gusaneros	08-Nov-1995	Costa Rica	Guanacaste	Area de Conservacion Guanacaste	Sector Santa Rosa	Bosque San Emilio	10.8439	-85.6138	300
DHJPAR0005185	95-SRNP-8478	ASBC306-06	BOLD:AAD2331	627	1	3	EU396687	Yes	DHJPAR0005185	Microgastrinae	Apanteles	Apanteles esthercentenoae	Daniel H. Janzen	djanzen@sas.upenn.edu	Cromarcha stroudagnesia	95-SRNP-8478 | Pyralidae	John J. Sullivan	19-Aug-1995	Costa Rica	Guanacaste	Area de Conservacion Guanacaste	Sector Santa Rosa	Cerco Piedra	10.8308	-85.6178	285
DHJPAR0005186	94-SRNP-6496	ASBC307-06		285	10	3	EU397251	No	DHJPAR0005186	Microgastrinae	Apanteles	Apanteles jorgecortesi	Daniel H. Janzen	djanzen@sas.upenn.edu	Stenoma Janzen07	94-SRNP-6496 | Elachistidae	gusaneros	30-Aug-1994	Costa Rica	Guanacaste	Area de Conservacion Guanacaste	Sector Pocosol	Quebrada Aserradero	10.8986	-85.5642	160
DHJPAR0005187	94-SRNP-6514	ASBC308-06		287	8	1	EU397252	No	DHJPAR0005187	Microgastrinae	Apanteles	Apanteles jorgecortesi	Daniel H. Janzen	djanzen@sas.upenn.edu	Stenoma Janzen07	94-SRNP-6514 | Elachistidae	gusaneros	09-Oct-1994	Costa Rica	Guanacaste	Area de Conservacion Guanacaste	Sector Pocosol	Quebrada Aserradero	10.8986	-85.5642	160
DHJPAR0005188	95-SRNP-10552	ASBC309-06	BOLD:AAB7636	619	3	3	EU397590	Yes	DHJPAR0005188	Microgastrinae	Apanteles	Apanteles bernyapui	Daniel H. Janzen	djanzen@sas.upenn.edu	Lygropia tripunctataDHJ01	95-SRNP-10552 | Crambidae	gusaneros	31-Oct-1995	Costa Rica	Guanacaste	Area de Conservacion Guanacaste	Sector Santa Rosa	Area Administrativa	10.8376	-85.6187	295
DHJPAR0005189	90-SRNP-1863	ASBC310-06	BOLD:AAK1555	643	0	3	EU396752	Yes	DHJPAR0005189	Microgastrinae	Apanteles	Apanteles rolandovegai	Daniel H. Janzen	djanzen@sas.upenn.edu	gelJanzen01 Janzen241	90-SRNP-1863 | Gelechiidae	gusaneros	18-Aug-1990	Costa Rica	Guanacaste	Area de Conservacion Guanacaste	Sector Santa Rosa	Bosque San Emilio	10.8439	-85.6138	300
DHJPAR0005190	93-SRNP-5981	ASBC311-06		297	3	1	EU397591	No	DHJPAR0005190	Microgastrinae	Apanteles	Apanteles bernyapui	Daniel H. Janzen	djanzen@sas.upenn.edu	Crambidae same as 93-5964	93-SRNP-5981 | Crambidae	gusaneros	30-Sep-1993	Costa Rica	Guanacaste	Area de Conservacion Guanacaste	Sector Santa Rosa	Bosque San Emilio	10.8439	-85.6138	300
DHJPAR0005191	94-SRNP-5489	ASBC312-06		0		1		No	DHJPAR0005191	Microgastrinae	Apanteles		Daniel H. Janzen	djanzen@sas.upenn.edu	Lygropia tripunctataDHJ01	94-SRNP-5489 | Crambidae	gusaneros	15-Jul-1994	Costa Rica	Guanacaste	Area de Conservacion Guanacaste	Sector Santa Rosa	Area Administrativa	10.8376	-85.6187	295
DHJPAR0005192	90-SRNP-1566	ASBC313-06	BOLD:AAK1615	640	1	3	EU396695	Yes	DHJPAR0005192	Microgastrinae	Apanteles	Apanteles Rodriguez250	Daniel H. Janzen	djanzen@sas.upenn.edu	Pterophoridae 97-SRNP-3019	90-SRNP-1566 | Pterophoridae	gusaneros	08-Mar-1990	Costa Rica	Guanacaste	Area de Conservacion Guanacaste	Sector Santa Rosa	Area Administrativa	10.8376	-85.6187	295
DHJPAR0005193	91-SRNP-311	ASBC314-06	BOLD:AAK1553	625	1	3	EU396753	Yes	DHJPAR0005193	Microgastrinae	Apanteles	Apanteles Rodriguez116	Daniel H. Janzen	djanzen@sas.upenn.edu	Pococera Solis02	91-SRNP-311 | Pyralidae	gusaneros	25-May-1991	Costa Rica	Guanacaste	Area de Conservacion Guanacaste	Sector Santa Rosa	Laguna Escondida	10.8487	-85.6305	285
DHJPAR0005194	94-SRNP-6494	ASBC315-06	BOLD:AAA8844	616	4	3	EU397253	Yes	DHJPAR0005194	Microgastrinae	Apanteles	Apanteles jorgecortesi	Daniel H. Janzen	djanzen@sas.upenn.edu	Stenoma Janzen07	94-SRNP-6494 | Elachistidae	gusaneros	09-Nov-1994	Costa Rica	Guanacaste	Area de Conservacion Guanacaste	Sector Pocosol	Quebrada Aserradero	10.8986	-85.5642	160
DHJPAR0005195	91-SRNP-2462.2	ASBC316-06	BOLD:AAD2341	627	0	3	EU396749	Yes	DHJPAR0005195	Microgastrinae	Apanteles	Apanteles diegoalpizari	Daniel H. Janzen	djanzen@sas.upenn.edu	Omiodes humeralis	91-SRNP-2462.2 | Crambidae	gusaneros	17-Aug-1991	Costa Rica	Guanacaste	Area de Conservacion Guanacaste	Sector Santa Rosa	Bosque Humedo	10.8514	-85.608	290
DHJPAR0005196	94-SRNP-6055	ASBC317-06	BOLD:AAF8104	624	3	3	EU397463	Yes	DHJPAR0005196	Microgastrinae	Apanteles	Apanteles ronaldnavarroi	Daniel H. Janzen	djanzen@sas.upenn.edu	Calydna sturnula	94-SRNP-6055 | Riodinidae	gusaneros	08-Jul-1994	Costa Rica	Guanacaste	Area de Conservacion Guanacaste	Sector Santa Rosa	Casetilla	10.8765	-85.5861	250
DHJPAR0005197	91-SRNP-2462.1	ASBC318-06	BOLD:AAD2341	612	6	3	EU396750	Yes	DHJPAR0005197	Microgastrinae	Apanteles	Apanteles diegoalpizari	Daniel H. Janzen	djanzen@sas.upenn.edu	Omiodes humeralis	91-SRNP-2462.1 | Crambidae	gusaneros	15-Aug-1991	Costa Rica	Guanacaste	Area de Conservacion Guanacaste	Sector Santa Rosa	Bosque Humedo	10.8514	-85.608	290
DHJPAR0005198	94-SRNP-6471	ASBC319-06		288	7	1	EU397254	No	DHJPAR0005198	Microgastrinae	Apanteles	Apanteles jorgecortesi	Daniel H. Janzen	djanzen@sas.upenn.edu	Stenoma Janzen07	94-SRNP-6471 | Elachistidae	gusaneros	19-Aug-1994	Costa Rica	Guanacaste	Area de Conservacion Guanacaste	Sector El Hacha	Quebrada Jorco	10.9785	-85.5463	280
DHJPAR0005199	89-SRNP-813A	ASBC320-06		610	18	3	EU396751	No	DHJPAR0005199	Microgastrinae	Apanteles	Apanteles diegoalpizari	Daniel H. Janzen	djanzen@sas.upenn.edu	Omiodes humeralis	89-SRNP-813A | Crambidae	gusaneros	08-Aug-1989	Costa Rica	Guanacaste	Area de Conservacion Guanacaste	Sector Santa Rosa	Bosque Humedo	10.8514	-85.608	290
DHJPAR0005200	94-SRNP-6342	ASBC321-06		278	7	1	EU397255	No	DHJPAR0005200	Microgastrinae	Apanteles	Apanteles jorgecortesi	Daniel H. Janzen	djanzen@sas.upenn.edu	Stenoma Janzen07	94-SRNP-6342 | Elachistidae	gusaneros	27-Aug-1994	Costa Rica	Guanacaste	Area de Conservacion Guanacaste	Sector El Hacha	Quebrada Jorco	10.9785	-85.5463	280
DHJPAR0005201	83-SRNP-300	ASBC322-06		0		1		No	DHJPAR0005201	Microgastrinae	Apanteles		Daniel H. Janzen	djanzen@sas.upenn.edu	Chlosyne lacinia	83-SRNP-300 | Nymphalidae	Daniel H. Janzen	06-Feb-1983	Costa Rica	Guanacaste	Area de Conservacion Guanacaste	Sector Santa Rosa	Bosque San Emilio	10.8439	-85.6138	300
DHJPAR0005202	92-SRNP-4279	ASBC323-06		295	3	1	EU396742	No	DHJPAR0005202	Microgastrinae	Apanteles	Apanteles Rodriguez111	Daniel H. Janzen	djanzen@sas.upenn.edu	Platynota Powell01	92-SRNP-4279 | Tortricidae	gusaneros	13-Aug-1992	Costa Rica	Guanacaste	Area de Conservacion Guanacaste	Sector Santa Rosa	Cuesta Canyon Tigre	10.817	-85.6437	270
DHJPAR0005203	00-SRNP-10270	ASBC324-06	BOLD:AAF8043	630	4	5	EU397317	Yes	DHJPAR0005203	Microgastrinae	Apanteles	Apanteles pedroleoni	Daniel H. Janzen	djanzen@sas.upenn.edu	Codatractus imalena	00-SRNP-10270 | Hesperiidae	Harry Ramirez	26-Sep-2000	Costa Rica	Guanacaste	Area de Conservacion Guanacaste	Sector Cacao	Sendero Arenales	10.9247	-85.4674	1080
DHJPAR0005204	93-SRNP-3544	ASBC325-06		291	6	1	EU397586	No	DHJPAR0005204	Microgastrinae	Apanteles	Apanteles harryramirezi	Daniel H. Janzen	djanzen@sas.upenn.edu	Anisochoria polysticta	93-SRNP-3544 | Hesperiidae	gusaneros	20-Jul-1993	Costa Rica	Guanacaste	Area de Conservacion Guanacaste	Sector Santa Rosa	Area Administrativa	10.8376	-85.6187	295
DHJPAR0005205	98-SRNP-2769	ASBC326-06	BOLD:ABY7238	639	0	3	EU396937	Yes	DHJPAR0005205	Microgastrinae	Apanteles	Apanteles Rodriguez173	Daniel H. Janzen	djanzen@sas.upenn.edu	Astraptes creteus crana	98-SRNP-2769 | Hesperiidae	Manuel Pereira	25-May-1998	Costa Rica	Guanacaste	Area de Conservacion Guanacaste	Sector Cacao	Estacion Cacao	10.9269	-85.4682	1150
DHJPAR0005206	93-SRNP-3735	ASBC327-06		293	4	1	EU396467	No	DHJPAR0005206	Microgastrinae	Apanteles	Apanteles carolinacanoae	Daniel H. Janzen	djanzen@sas.upenn.edu	Pyrgus oileus	93-SRNP-3735 | Hesperiidae	gusaneros	31-Jul-1993	Costa Rica	Guanacaste	Area de Conservacion Guanacaste	Sector Santa Rosa	Bosque Humedo	10.8514	-85.608	290
DHJPAR0005207	96-SRNP-9859	ASBC328-06	BOLD:AAA3684	617	1	3	EU396526	Yes	DHJPAR0005207	Microgastrinae	Apanteles	Apanteles osvaldoespinozai	Daniel H. Janzen	djanzen@sas.upenn.edu	Astraptes SENNOV	96-SRNP-9859 | Hesperiidae	gusaneros	30-Sep-1996	Costa Rica	Guanacaste	Area de Conservacion Guanacaste	Sector Cacao	Estacion Gongora	10.887	-85.4744	570
DHJPAR0005208	95-SRNP-603	ASBC329-06		0		1		No	DHJPAR0005208	Microgastrinae	Apanteles	Apanteles anabellecordobae	Daniel H. Janzen	djanzen@sas.upenn.edu	Achlyodes pallida	95-SRNP-603 | Hesperiidae	gusaneros	03-Aug-1995	Costa Rica	Guanacaste	Area de Conservacion Guanacaste	Sector Cacao	Sendero Arenales	10.9247	-85.4674	1080
DHJPAR0005209	95-SRNP-4077	ASBC330-06	BOLD:ACE8120	613	1	2	EU397352	Yes	DHJPAR0005209	Microgastrinae	Apanteles	Apanteles alvaroumanai	Daniel H. Janzen	djanzen@sas.upenn.edu	Polygonus leo	95-SRNP-4077 | Hesperiidae	gusaneros	24-May-1995	Costa Rica	Guanacaste	Area de Conservacion Guanacaste	Sector Santa Rosa	Area Administrativa	10.8376	-85.6187	295
DHJPAR0005210	96-SRNP-10391	ASBC331-06	BOLD:AAB4123	639	0	3	EU397474	Yes	DHJPAR0005210	Microgastrinae	Apanteles	Apanteles cambroneroae	Daniel H. Janzen	djanzen@sas.upenn.edu	Cephise aelius	96-SRNP-10391 | Hesperiidae	gusaneros	10-Jun-1996	Costa Rica	Guanacaste	Area de Conservacion Guanacaste	Sector Pocosol	Quebrada Aserradero	10.8986	-85.5642	160
DHJPAR0005211	97-SRNP-228	ASBC332-06		271	7	1	EU397475	No	DHJPAR0005211	Microgastrinae	Apanteles	Apanteles cambroneroae	Daniel H. Janzen	djanzen@sas.upenn.edu	Cephise aelius	97-SRNP-228 | Hesperiidae	gusaneros	26-Feb-1997	Costa Rica	Guanacaste	Area de Conservacion Guanacaste	Sector Santa Rosa	Vado Poza Salada	10.798	-85.6498	8
DHJPAR0005212	00-SRNP-1472	ASBC333-06		0		0		No	DHJPAR0005212	Microgastrinae	Apanteles	Apanteles carloscastilloi	Daniel H. Janzen	djanzen@sas.upenn.edu	Stenoma completella	00-SRNP-1472 | Elachistidae	Gloria Sihezar	18-Apr-2000	Costa Rica	Alajuela	Area de Conservacion Guanacaste	Sector San Cristobal	Rio Blanco Abajo	10.9004	-85.3725	500
DHJPAR0005213	00-SRNP-12097	ASBC334-06		0		1		No	DHJPAR0005213	Microgastrinae	Apanteles	Apanteles didiguadamuzi	Daniel H. Janzen	djanzen@sas.upenn.edu	Stenoma Janzen27	00-SRNP-12097 | Elachistidae	Carolina Cano	07-Aug-2000	Costa Rica	Alajuela	Area de Conservacion Guanacaste	Sector San Cristobal	Sendero Perdido	10.8794	-85.3861	620
DHJPAR0005214	99-SRNP-481	ASBC335-06		574	14	2	EU396480	No	DHJPAR0005214	Microgastrinae	Apanteles	Apanteles anabellecordobae	Daniel H. Janzen	djanzen@sas.upenn.edu	Achlyodes pallida	99-SRNP-481 | Hesperiidae	Mariano Pereira	18-Apr-1999	Costa Rica	Guanacaste	Area de Conservacion Guanacaste	Sector Cacao	Sendero Toma Agua	10.9285	-85.4668	1140
DHJPAR0005215	00-SRNP-11330	ASBC336-06		0		1		No	DHJPAR0005215	Microgastrinae	Apanteles	Apanteles anabellecordobae	Daniel H. Janzen	djanzen@sas.upenn.edu	Achlyodes busirus	00-SRNP-11330 | Hesperiidae	Freddy Quesada	25-Jun-2000	Costa Rica	Alajuela	Area de Conservacion Guanacaste	Sector San Cristobal	Quebrada Sucia	10.8688	-85.3934	660
DHJPAR0005216	00-SRNP-10272	ASBC337-06		293	2	1	EU397318	No	DHJPAR0005216	Microgastrinae	Apanteles	Apanteles pedroleoni	Daniel H. Janzen	djanzen@sas.upenn.edu	Codatractus imalena	00-SRNP-10272 | Hesperiidae	Manuel Pereira	11-Oct-2000	Costa Rica	Guanacaste	Area de Conservacion Guanacaste	Sector Cacao	Sendero Nayo	10.9245	-85.4695	1090
DHJPAR0005217	00-SRNP-10829	ASBC338-06		0	0	1		No	DHJPAR0005217	Microgastrinae	Apanteles	Apanteles duniagarciae	Daniel H. Janzen	djanzen@sas.upenn.edu	Staphylus evemerus	00-SRNP-10829 | Hesperiidae	Mariano Pereira	18-Nov-2000	Costa Rica	Guanacaste	Area de Conservacion Guanacaste	Sector Cacao	Sendero Arenales	10.9247	-85.4674	1080
DHJPAR0005218	00-SRNP-15223	ASBC339-06	BOLD:AAB2228	639	0	3	EU397296	Yes	DHJPAR0005218	Microgastrinae	Apanteles	Apanteles randallgarciai	Daniel H. Janzen	djanzen@sas.upenn.edu	Phocides Warren01	00-SRNP-15223 | Hesperiidae	gusaneros	07-Aug-2000	Costa Rica	Guanacaste	Area de Conservacion Guanacaste	Sector Santa Rosa	Laguna El Limbo	10.7721	-85.6512	2
DHJPAR0005219	00-SRNP-15740	ASBC340-06		290	5	1	EU397297	No	DHJPAR0005219	Microgastrinae	Apanteles	Apanteles randallgarciai	Daniel H. Janzen	djanzen@sas.upenn.edu	Phocides Warren01	00-SRNP-15740 | Hesperiidae	gusaneros	22-Aug-2000	Costa Rica	Guanacaste	Area de Conservacion Guanacaste	Sector Santa Rosa	Laguna El Limbo	10.7721	-85.6512	2
DHJPAR0005220	92-SRNP-3775	ASBC341-06		288	8	1	EU396877	No	DHJPAR0005220	Microgastrinae	Apanteles	Apanteles duvalierbricenoi	Daniel H. Janzen	djanzen@sas.upenn.edu	Urbanus dorantes	92-SRNP-3775 | Hesperiidae	gusaneros	15-Aug-1992	Costa Rica	Guanacaste	Area de Conservacion Guanacaste	Sector Santa Rosa	Cafetal	10.8583	-85.6109	280
DHJPAR0005221	92-SRNP-3784	ASBC342-06	BOLD:ABY7235	603	0	3	EU396871	Yes	DHJPAR0005221	Microgastrinae	Apanteles	Apanteles jorgerodriguezi	Daniel H. Janzen	djanzen@sas.upenn.edu	Urbanus dorantes	92-SRNP-3784 | Hesperiidae	gusaneros	08-Nov-1992	Costa Rica	Guanacaste	Area de Conservacion Guanacaste	Sector Santa Rosa	Cafetal	10.8583	-85.6109	280
DHJPAR0005222	95-SRNP-4400	ASBC343-06	BOLD:AAA3684	625	2	3	EU396527	Yes	DHJPAR0005222	Microgastrinae	Apanteles	Apanteles osvaldoespinozai	Daniel H. Janzen	djanzen@sas.upenn.edu	Astraptes YESENN	95-SRNP-4400 | Hesperiidae	gusaneros	21-Jun-1995	Costa Rica	Guanacaste	Area de Conservacion Guanacaste	Sector Cacao	Estacion Gongora	10.887	-85.4744	570
DHJPAR0005223	95-SRNP-4406	ASBC344-06	BOLD:AAA3684	600	0	2	EU396528	Yes	DHJPAR0005223	Microgastrinae	Apanteles	Apanteles osvaldoespinozai	Daniel H. Janzen	djanzen@sas.upenn.edu	Astraptes SENNOV	95-SRNP-4406 | Hesperiidae	gusaneros	23-Jun-1995	Costa Rica	Guanacaste	Area de Conservacion Guanacaste	Sector Cacao	Estacion Gongora	10.887	-85.4744	570
DHJPAR0005224	00-SRNP-20165	ASBC345-06		301	1	1	EU397298	No	DHJPAR0005224	Microgastrinae	Apanteles	Apanteles randallgarciai	Daniel H. Janzen	djanzen@sas.upenn.edu	Phocides belus	00-SRNP-20165 | Hesperiidae	gusaneros	31-Dec-2000	Costa Rica	Guanacaste	Area de Conservacion Guanacaste	Sector Horizontes	Vado Esperanza	10.7894	-85.551	85
DHJPAR0005225	97-SRNP-461	ASBC346-06	BOLD:ABY9005	627	6	3	EU397321	Yes	DHJPAR0005225	Microgastrinae	Apanteles	Apanteles mariobozai	Daniel H. Janzen	djanzen@sas.upenn.edu	Astraptes anaphus annetta	97-SRNP-461 | Hesperiidae	gusaneros	20-Mar-1997	Costa Rica	Guanacaste	Area de Conservacion Guanacaste	Sector Cacao	Rancho Harold	10.9047	-85.468	820
DHJPAR0005226	97-SRNP-6165	ASBC347-06		300	4	1	EU396419	No	DHJPAR0005226	Microgastrinae	Apanteles	Apanteles eldarayae	Daniel H. Janzen	djanzen@sas.upenn.edu	Pyrrhopyge zenodorus	97-SRNP-6165 | Hesperiidae	Osvaldo Espinoza	09-Jul-1997	Costa Rica	Alajuela	Area de Conservacion Guanacaste	Sector San Cristobal	Estacion San Cristobal	10.871	-85.3914	640
DHJPAR0005227	99-SRNP-4740	ASBC348-06	BOLD:AAA6181	632	0	3	EU396961	Yes	DHJPAR0005227	Microgastrinae	Apanteles	Apanteles diniamartinezae	Daniel H. Janzen	djanzen@sas.upenn.edu	Astraptes YESENN	99-SRNP-4740 | Hesperiidae	Gloria Sihezar	19-Apr-1999	Costa Rica	Alajuela	Area de Conservacion Guanacaste	Sector San Cristobal	Vado Rio Cucaracho	10.8702	-85.3915	640
DHJPAR0005228	92-SRNP-3792	ASBC349-06		305	0	1	EU396878	No	DHJPAR0005228	Microgastrinae	Apanteles	Apanteles duvalierbricenoi	Daniel H. Janzen	djanzen@sas.upenn.edu	Urbanus dorantes	92-SRNP-3792 | Hesperiidae	gusaneros	08-May-1992	Costa Rica	Guanacaste	Area de Conservacion Guanacaste	Sector Santa Rosa	Cafetal	10.8583	-85.6109	280
DHJPAR0005229	92-SRNP-3573	ASBC350-06		287	8	1	EU397353	No	DHJPAR0005229	Microgastrinae	Apanteles	Apanteles alvaroumanai	Daniel H. Janzen	djanzen@sas.upenn.edu	Polygonus leo	92-SRNP-3573 | Hesperiidae	gusaneros	28-Jul-1992	Costa Rica	Guanacaste	Area de Conservacion Guanacaste	Sector Santa Rosa	Sendero Natural	10.8357	-85.6125	290
DHJPAR0005230	84-SRNP-487	ASBC351-06		289	6	1	EU397354	No	DHJPAR0005230	Microgastrinae	Apanteles	Apanteles alvaroumanai	Daniel H. Janzen	djanzen@sas.upenn.edu	Polygonus leo	84-SRNP-487 | Hesperiidae	Daniel H. Janzen	20-Jun-1984	Costa Rica	Guanacaste	Area de Conservacion Guanacaste	Sector Santa Rosa	Area Administrativa	10.8376	-85.6187	295
DHJPAR0005231	96-SRNP-12561	ASBC352-06	BOLD:AAB2228	615	4	2	EU397299	Yes	DHJPAR0005231	Microgastrinae	Apanteles	Apanteles randallgarciai	Daniel H. Janzen	djanzen@sas.upenn.edu	Phocides belus	96-SRNP-12561 | Hesperiidae	gusaneros	14-Jan-1997	Costa Rica	Guanacaste	Area de Conservacion Guanacaste	Sector Santa Rosa	Vado Nisperal	10.8021	-85.6537	10
DHJPAR0005232	92-SRNP-4836	ASBC353-06		289	1	1	EU397067	No	DHJPAR0005232	Microgastrinae	Apanteles	Apanteles duvalierbricenoi	Daniel H. Janzen	djanzen@sas.upenn.edu	Urbanus dorantes	92-SRNP-4836 | Hesperiidae	gusaneros	24-Aug-1992	Costa Rica	Guanacaste	Area de Conservacion Guanacaste	Sector Santa Rosa	Cafetal	10.8583	-85.6109	280
DHJPAR0005233	96-SRNP-358	ASBC354-06	BOLD:AAB4123	626	1	3	EU397476	Yes	DHJPAR0005233	Microgastrinae	Apanteles	Apanteles cambroneroae	Daniel H. Janzen	djanzen@sas.upenn.edu	Cephise aelius	96-SRNP-358 | Hesperiidae	gusaneros	16-Mar-1996	Costa Rica	Guanacaste	Area de Conservacion Guanacaste	Sector Santa Rosa	Quebrada Vaca Blanca	10.8425	-85.642	280
DHJPAR0005234	96-SRNP-12564	ASBC355-06	BOLD:AAB2228	625	2	3	EU397300	Yes	DHJPAR0005234	Microgastrinae	Apanteles	Apanteles randallgarciai	Daniel H. Janzen	djanzen@sas.upenn.edu	Phocides belus	96-SRNP-12564 | Hesperiidae	gusaneros	14-Jan-1997	Costa Rica	Guanacaste	Area de Conservacion Guanacaste	Sector Santa Rosa	Vado Nisperal	10.8021	-85.6537	10
DHJPAR0005235	94-SRNP-7637	ASBC356-06		289	1	1	EU396872	No	DHJPAR0005235	Microgastrinae	Apanteles	Apanteles angelsolisi	Daniel H. Janzen	djanzen@sas.upenn.edu	Urbanus albimargo	94-SRNP-7637 | Hesperiidae	gusaneros	18-Oct-1994	Costa Rica	Guanacaste	Area de Conservacion Guanacaste	Sector Orosi	Vado Rio Espavelar	10.9468	-85.567	275
DHJPAR0005236	96-SRNP-12568	ASBC357-06	BOLD:AAB2228	625	2	3	EU397292	Yes	DHJPAR0005236	Microgastrinae	Apanteles	Apanteles randallgarciai	Daniel H. Janzen	djanzen@sas.upenn.edu	Phocides belus	96-SRNP-12568 | Hesperiidae	gusaneros	01-Dec-1997	Costa Rica	Guanacaste	Area de Conservacion Guanacaste	Sector Santa Rosa	Vado Nisperal	10.8021	-85.6537	10
DHJPAR0005237	94-SRNP-6311	ASBC358-06	BOLD:AAB4123	626	1	3	EU397469	Yes	DHJPAR0005237	Microgastrinae	Apanteles	Apanteles cambroneroae	Daniel H. Janzen	djanzen@sas.upenn.edu	Cephise aelius	94-SRNP-6311 | Hesperiidae	gusaneros	26-Aug-1994	Costa Rica	Guanacaste	Area de Conservacion Guanacaste	Sector Pocosol	Quebrada Aserradero	10.8986	-85.5642	160
DHJPAR0005238	96-SRNP-12576	ASBC359-06	BOLD:AAB2228	639	0	3	EU397293	Yes	DHJPAR0005238	Microgastrinae	Apanteles	Apanteles randallgarciai	Daniel H. Janzen	djanzen@sas.upenn.edu	Phocides belus	96-SRNP-12576 | Hesperiidae	gusaneros	23-Jan-1997	Costa Rica	Guanacaste	Area de Conservacion Guanacaste	Sector Santa Rosa	Vado Nisperal	10.8021	-85.6537	10
DHJPAR0005239	94-SRNP-10407	ASBC360-06		0		3		No	DHJPAR0005239	Microgastrinae	Apanteles	Apanteles anabellecordobae	Daniel H. Janzen	djanzen@sas.upenn.edu	Achlyodes busirus	94-SRNP-10407 | Hesperiidae	gusaneros	12-Dec-1994	Costa Rica	Guanacaste	Area de Conservacion Guanacaste	Sector Cacao	Estacion Gongora	10.887	-85.4744	570
DHJPAR0005240	96-SRNP-52	ASBC361-06		295	5	1	EU397134	No	DHJPAR0005240	Microgastrinae	Apanteles	Apanteles manuelzumbadoi	Daniel H. Janzen	djanzen@sas.upenn.edu	Telemiades fides	96-SRNP-52 | Hesperiidae	gusaneros	02-Dec-1996	Costa Rica	Guanacaste	Area de Conservacion Guanacaste	Sector Pocosol	Quebrada Aserradero	10.8986	-85.5642	160
DHJPAR0005241	96-SRNP-10537	ASBC362-06		617	13	3	EU397538	No	DHJPAR0005241	Microgastrinae	Apanteles	Apanteles lilliammenae	Daniel H. Janzen	djanzen@sas.upenn.edu	Urbanus doryssusDHJ02	96-SRNP-10537 | Hesperiidae	gusaneros	10-Nov-1996	Costa Rica	Guanacaste	Area de Conservacion Guanacaste	Sector Santa Rosa	Cafetal	10.8583	-85.6109	280
DHJPAR0005242	96-SRNP-12563	ASBC363-06	BOLD:AAB2228	622	0	3	EU397294	Yes	DHJPAR0005242	Microgastrinae	Apanteles	Apanteles randallgarciai	Daniel H. Janzen	djanzen@sas.upenn.edu	Phocides belus	96-SRNP-12563 | Hesperiidae	gusaneros	02-Mar-1997	Costa Rica	Guanacaste	Area de Conservacion Guanacaste	Sector Santa Rosa	Vado Nisperal	10.8021	-85.6537	10
DHJPAR0005243	96-SRNP-12571	ASBC364-06	BOLD:AAB2228	609	6	3	EU397295	Yes	DHJPAR0005243	Microgastrinae	Apanteles	Apanteles randallgarciai	Daniel H. Janzen	djanzen@sas.upenn.edu	Phocides belus	96-SRNP-12571 | Hesperiidae	gusaneros	14-Jan-1997	Costa Rica	Guanacaste	Area de Conservacion Guanacaste	Sector Santa Rosa	Vado Nisperal	10.8021	-85.6537	10
DHJPAR0005244	96-SRNP-835	ASBC365-06	BOLD:AAC1151	613	1	3	EU396418	Yes	DHJPAR0005244	Microgastrinae	Apanteles	Apanteles eldarayae	Daniel H. Janzen	djanzen@sas.upenn.edu	Pyrrhopyge zenodorus	96-SRNP-835 | Hesperiidae	gusaneros	23-Apr-1996	Costa Rica	Guanacaste	Area de Conservacion Guanacaste	Sector Orosi	Quebrada Las Yeguitas	10.9616	-85.4958	560
DHJPAR0005245	96-SRNP-359	ASBC366-06	BOLD:AAB4123	644	0	3	EU397470	Yes	DHJPAR0005245	Microgastrinae	Apanteles	Apanteles cambroneroae	Daniel H. Janzen	djanzen@sas.upenn.edu	Cephise aelius	96-SRNP-359 | Hesperiidae	gusaneros	13-Mar-1996	Costa Rica	Guanacaste	Area de Conservacion Guanacaste	Sector Santa Rosa	Quebrada Vaca Blanca	10.8425	-85.642	280
DHJPAR0005246	95-SRNP-4145	ASBC367-06		288	12	1	EU397346	No	DHJPAR0005246	Microgastrinae	Apanteles	Apanteles alvaroumanai	Daniel H. Janzen	djanzen@sas.upenn.edu	Polygonus leo	95-SRNP-4145 | Hesperiidae	gusaneros	26-May-1995	Costa Rica	Guanacaste	Area de Conservacion Guanacaste	Sector Santa Rosa	Area Administrativa	10.8376	-85.6187	295
DHJPAR0005247	92-SRNP-3785	ASBC368-06		290	0	1	EU397065	No	DHJPAR0005247	Microgastrinae	Apanteles	Apanteles duvalierbricenoi	Daniel H. Janzen	djanzen@sas.upenn.edu	Urbanus dorantes	92-SRNP-3785 | Hesperiidae	gusaneros	08-Sep-1992	Costa Rica	Guanacaste	Area de Conservacion Guanacaste	Sector Santa Rosa	Cafetal	10.8583	-85.6109	280
DHJPAR0005248	93-SRNP-2178	ASBC369-06		605	15	3	EU397347	No	DHJPAR0005248	Microgastrinae	Apanteles	Apanteles alvaroumanai	Daniel H. Janzen	djanzen@sas.upenn.edu	Polygonus leo	93-SRNP-2178 | Hesperiidae	gusaneros	07-Jan-1993	Costa Rica	Guanacaste	Area de Conservacion Guanacaste	Sector Santa Rosa	Tanquetas	10.8708	-85.6053	295
DHJPAR0005249	96-SRNP-12443	ASBC370-06	BOLD:AAB4123	620	1	3	EU397471	Yes	DHJPAR0005249	Microgastrinae	Apanteles	Apanteles cambroneroae	Daniel H. Janzen	djanzen@sas.upenn.edu	Cephise aelius	96-SRNP-12443 | Hesperiidae	gusaneros	16-Jan-1997	Costa Rica	Guanacaste	Area de Conservacion Guanacaste	Sector Santa Rosa	Vado Poza Salada	10.798	-85.6498	8
DHJPAR0005250	96-SRNP-11892	ASBC371-06		289	6	1	EU397539	No	DHJPAR0005250	Microgastrinae	Apanteles	Apanteles lilliammenae	Daniel H. Janzen	djanzen@sas.upenn.edu	Urbanus doryssusDHJ02	96-SRNP-11892 | Hesperiidae	gusaneros	19-Nov-1996	Costa Rica	Guanacaste	Area de Conservacion Guanacaste	Sector Horizontes	Bejuco	10.7671	-85.5966	180
DHJPAR0005251	96-SRNP-895	ASBC372-06		295	6	2	EU396946	No	DHJPAR0005251	Microgastrinae	Apanteles	Apanteles pabloumanai	Daniel H. Janzen	djanzen@sas.upenn.edu	Calliades zeutus	96-SRNP-895 | Hesperiidae	gusaneros	04-Jan-1996	Costa Rica	Guanacaste	Area de Conservacion Guanacaste	Sector Orosi	Bosque Denso	10.9538	-85.4909	580
DHJPAR0005252	95-SRNP-4058	ASBC373-06		610	10	3	EU397348	No	DHJPAR0005252	Microgastrinae	Apanteles	Apanteles alvaroumanai	Daniel H. Janzen	djanzen@sas.upenn.edu	Polygonus leo	95-SRNP-4058 | Hesperiidae	gusaneros	06-Apr-1995	Costa Rica	Guanacaste	Area de Conservacion Guanacaste	Sector Santa Rosa	Area Administrativa	10.8376	-85.6187	295
DHJPAR0005253	93-SRNP-3574	ASBC374-06		610	11	3	EU396466	No	DHJPAR0005253	Microgastrinae	Apanteles	Apanteles carolinacanoae	Daniel H. Janzen	djanzen@sas.upenn.edu	Pyrgus oileus	93-SRNP-3574 | Hesperiidae	gusaneros	13-Jul-1993	Costa Rica	Guanacaste	Area de Conservacion Guanacaste	Sector Santa Rosa	Cerco Piedra	10.8308	-85.6178	285
DHJPAR0005254	95-SRNP-7168	ASBC375-06	BOLD:AAB2664	615	5	3	EU396604	Yes	DHJPAR0005254	Microgastrinae	Apanteles	Apanteles ruthfrancoae	Daniel H. Janzen	djanzen@sas.upenn.edu	Staphylus vulgata	95-SRNP-7168 | Hesperiidae	gusaneros	27-Aug-1995	Costa Rica	Guanacaste	Area de Conservacion Guanacaste	Sector Cacao	Estacion Gongora	10.887	-85.4744	570
DHJPAR0005255	93-SRNP-5683	ASBC376-06		0		0		No	DHJPAR0005255	Microgastrinae	Apanteles	Apanteles sergioriosi	Daniel H. Janzen	djanzen@sas.upenn.edu	Urbanus simplicius	93-SRNP-5683 | Hesperiidae	gusaneros	10-Aug-1993	Costa Rica	Guanacaste	Area de Conservacion Guanacaste	Sector Santa Rosa	Bosque San Emilio	10.8439	-85.6138	300
DHJPAR0005256	00-SRNP-11845	ASBC377-06		309	4	1	EU397610	No	DHJPAR0005256	Microgastrinae	Apanteles	Apanteles erickduartei	Daniel H. Janzen	djanzen@sas.upenn.edu	Asturodes fimbriauralisDHJ02	00-SRNP-11845 | Crambidae	Victor Chien	17-Jul-2000	Costa Rica	Alajuela	Area de Conservacion Guanacaste	Sector San Cristobal	Rio Blanco Abajo	10.9004	-85.3725	500
DHJPAR0005257	02-SRNP-14774	ASBC378-06	BOLD:AAB9403	624	3	1	EU396844	No	DHJPAR0005257	Microgastrinae	Apanteles	Apanteles diegotorresi	Daniel H. Janzen	djanzen@sas.upenn.edu	Achlyodes busirus	02-SRNP-14774 | Hesperiidae	gusaneros	01-Jun-2002	Costa Rica	Guanacaste	Area de Conservacion Guanacaste	Sector Del Oro	Bosque Aguirre	11.0006	-85.438	620
DHJPAR0005258	02-SRNP-14793	ASBC379-06	BOLD:AAB9403	657	0	2	EU396845	Yes	DHJPAR0005258	Microgastrinae	Apanteles	Apanteles diegotorresi	Daniel H. Janzen	djanzen@sas.upenn.edu	Achlyodes busirus	02-SRNP-14793 | Hesperiidae	gusaneros	09-Jun-2002	Costa Rica	Guanacaste	Area de Conservacion Guanacaste	Sector Del Oro	Bosque Aguirre	11.0006	-85.438	620
DHJPAR0005259	02-SRNP-14931	ASBC380-06	BOLD:AAB9403	656	1	2	EU396846	Yes	DHJPAR0005259	Microgastrinae	Apanteles	Apanteles diegotorresi	Daniel H. Janzen	djanzen@sas.upenn.edu	Achlyodes busirus	02-SRNP-14931 | Hesperiidae	Manuel Pereira	01-Jun-2002	Costa Rica	Guanacaste	Area de Conservacion Guanacaste	Sector Del Oro	Bosque Aguirre	11.0006	-85.438	620
DHJPAR0005260	02-SRNP-14915	ASBC381-06	BOLD:AAB9403	644	13	2	EU396847	No	DHJPAR0005260	Microgastrinae	Apanteles	Apanteles diegotorresi	Daniel H. Janzen	djanzen@sas.upenn.edu	Achlyodes busirus	02-SRNP-14915 | Hesperiidae	Dunia Garcia	09-Jun-2002	Costa Rica	Guanacaste	Area de Conservacion Guanacaste	Sector Del Oro	Bosque Aguirre	11.0006	-85.438	620
DHJPAR0005261	01-SRNP-12705	ASBC382-06	BOLD:AAK1550	652	5	2	EU396743	Yes	DHJPAR0005261	Microgastrinae	Apanteles	Apanteles Rodriguez112	Daniel H. Janzen	djanzen@sas.upenn.edu	Holochroa ochraDHJ02	01-SRNP-12705 | Geometridae	gusaneros	28-Jun-2001	Costa Rica	Guanacaste	Area de Conservacion Guanacaste	Sector Santa Rosa	Sendero Natural	10.8357	-85.6125	290
DHJPAR0005262	99-SRNP-482	ASBC383-06	BOLD:AAB9403	626	5	2	EU396848	Yes	DHJPAR0005262	Microgastrinae	Apanteles	Apanteles diegotorresi	Daniel H. Janzen	djanzen@sas.upenn.edu	Achlyodes busirus	99-SRNP-482 | Hesperiidae	Mariano Pereira	05-Jan-1999	Costa Rica	Guanacaste	Area de Conservacion Guanacaste	Sector Cacao	Sendero Toma Agua	10.9285	-85.4668	1140
DHJPAR0005263	01-SRNP-5630	ASBC384-06	BOLD:AAB6131	657	0	2	EU396449	Yes	DHJPAR0005263	Microgastrinae	Apanteles	Apanteles calixtomoragai	Daniel H. Janzen	djanzen@sas.upenn.edu	Milanion marciana	01-SRNP-5630 | Hesperiidae	Jose Perez	23-Sep-2001	Costa Rica	Alajuela	Area de Conservacion Guanacaste	Sector Rincon Rainforest	Camino Rio Francia	10.9043	-85.2865	410
DHJPAR0005264	01-SRNP-5661	ASBC385-06	BOLD:AAB6131	645	12	2	EU396448	No	DHJPAR0005264	Microgastrinae	Apanteles	Apanteles calixtomoragai	Daniel H. Janzen	djanzen@sas.upenn.edu	Milanion marciana	01-SRNP-5661 | Hesperiidae	Freyci Vargas	25-Sep-2001	Costa Rica	Alajuela	Area de Conservacion Guanacaste	Sector Rincon Rainforest	Sendero Rincon	10.8962	-85.2777	430
DHJPAR0005265	01-SRNP-5663	ASBC386-06	BOLD:AAB6131	614	0	2	EU396450	Yes	DHJPAR0005265	Microgastrinae	Apanteles	Apanteles calixtomoragai	Daniel H. Janzen	djanzen@sas.upenn.edu	Milanion marciana	01-SRNP-5663 | Hesperiidae	Freyci Vargas	23-Sep-2001	Costa Rica	Alajuela	Area de Conservacion Guanacaste	Sector Rincon Rainforest	Sendero Rincon	10.8962	-85.2777	430
DHJPAR0005266	01-SRNP-5632	ASBC387-06	BOLD:AAB6131	656	1	2	EU396451	Yes	DHJPAR0005266	Microgastrinae	Apanteles	Apanteles calixtomoragai	Daniel H. Janzen	djanzen@sas.upenn.edu	Milanion marciana	01-SRNP-5632 | Hesperiidae	Jose Perez	22-Sep-2001	Costa Rica	Alajuela	Area de Conservacion Guanacaste	Sector Rincon Rainforest	Camino Rio Francia	10.9043	-85.2865	410
DHJPAR0005267	00-SRNP-20822	ASBC388-06		631	26	2	EU396452	No	DHJPAR0005267	Microgastrinae	Apanteles	Apanteles calixtomoragai	Daniel H. Janzen	djanzen@sas.upenn.edu	Milanion marciana	00-SRNP-20822 | Hesperiidae	Jose Perez	28-Nov-2000	Costa Rica	Alajuela	Area de Conservacion Guanacaste	Sector Rincon Rainforest	Camino Rio Francia	10.9043	-85.2865	410
DHJPAR0005268	00-SRNP-8974	ASBC389-06		0		1		No	DHJPAR0005268	Microgastrinae	Apanteles	Apanteles esthercentenoae	Daniel H. Janzen	djanzen@sas.upenn.edu	Palpita venatalis	00-SRNP-8974 | Crambidae	gusaneros	30-Jun-2000	Costa Rica	Guanacaste	Area de Conservacion Guanacaste	Sector Santa Rosa	Area Administrativa	10.8376	-85.6187	295
DHJPAR0005269	01-SRNP-12432	ASBC390-06	BOLD:AAE3603	622	2	2	EU397645	Yes	DHJPAR0005269	Microgastrinae	Apanteles	Apanteles luisvargasi	Daniel H. Janzen	djanzen@sas.upenn.edu	Dichogama colotha	01-SRNP-12432 | Crambidae	gusaneros	30-May-2001	Costa Rica	Guanacaste	Area de Conservacion Guanacaste	Sector Santa Rosa	Bosque San Emilio	10.8439	-85.6138	300
DHJPAR0005270	96-SRNP-10698	ASBC391-06		0		1		No	DHJPAR0005270	Microgastrinae	Apanteles	Apanteles ruthfrancoae	Daniel H. Janzen	djanzen@sas.upenn.edu	Staphylus vulgata	96-SRNP-10698 | Hesperiidae	gusaneros	23-Oct-1996	Costa Rica	Guanacaste	Area de Conservacion Guanacaste	Sector Cacao	Estacion Gongora	10.887	-85.4744	570
DHJPAR0005271	00-SRNP-10354	ASBC392-06	BOLD:AAB2664	405	0	2	EU396605	No	DHJPAR0005271	Microgastrinae	Apanteles	Apanteles duniagarciae	Daniel H. Janzen	djanzen@sas.upenn.edu	Staphylus evemerus	00-SRNP-10354 | Hesperiidae	Manuel Pereira	01-Sep-2000	Costa Rica	Guanacaste	Area de Conservacion Guanacaste	Sector Cacao	Estacion Cacao	10.9269	-85.4682	1150
DHJPAR0005272	00-SRNP-8761	ASBC393-06	BOLD:AAD2331	636	0	3	EU396682	Yes	DHJPAR0005272	Microgastrinae	Apanteles	Apanteles esthercentenoae	Daniel H. Janzen	djanzen@sas.upenn.edu	Palpita venatalis	00-SRNP-8761 | Crambidae	Victor Chien	30-Jun-2000	Costa Rica	Guanacaste	Area de Conservacion Guanacaste	Sector Santa Rosa	Area Administrativa	10.8376	-85.6187	295
DHJPAR0005273	00-SRNP-8748	ASBC394-06	BOLD:AAD2331	610	0	2	EU396683	Yes	DHJPAR0005273	Microgastrinae	Apanteles	Apanteles esthercentenoae	Daniel H. Janzen	djanzen@sas.upenn.edu	Palpita venatalis	00-SRNP-8748 | Crambidae	Victor Chien	27-Jun-2000	Costa Rica	Guanacaste	Area de Conservacion Guanacaste	Sector Santa Rosa	Area Administrativa	10.8376	-85.6187	295
DHJPAR0005274	00-SRNP-15126	ASBC395-06	BOLD:AAD2331	657	0	4	EU396684	Yes	DHJPAR0005274	Microgastrinae	Apanteles	Apanteles esthercentenoae	Daniel H. Janzen	djanzen@sas.upenn.edu	Palpita venatalis	00-SRNP-15126 | Crambidae	Victor Chien	02-Jul-2000	Costa Rica	Guanacaste	Area de Conservacion Guanacaste	Sector Santa Rosa	Area Administrativa	10.8376	-85.6187	295
DHJPAR0005275	00-SRNP-8744	ASBC396-06	BOLD:AAD2331	610	0	2	EU396685	Yes	DHJPAR0005275	Microgastrinae	Apanteles	Apanteles esthercentenoae	Daniel H. Janzen	djanzen@sas.upenn.edu	Palpita venatalis	00-SRNP-8744 | Crambidae	Victor Chien	25-Jun-2000	Costa Rica	Guanacaste	Area de Conservacion Guanacaste	Sector Santa Rosa	Area Administrativa	10.8376	-85.6187	295
DHJPAR0005276	02-SRNP-15582	ASBC397-06	BOLD:ACK4614	608	0	2	EU397382	Yes	DHJPAR0005276	Microgastrinae	Apanteles	Apanteles freddyquesadai	Daniel H. Janzen	djanzen@sas.upenn.edu	Gorgythion begga pyralina	02-SRNP-15582 | Hesperiidae	Lucia Rios	21-Jun-2002	Costa Rica	Guanacaste	Area de Conservacion Guanacaste	Sector El Hacha	Sendero Tigre	11.0317	-85.5262	280
DHJPAR0005277	01-SRNP-12470	ASBC398-06	BOLD:AAE3603	657	0	2	EU397646	Yes	DHJPAR0005277	Microgastrinae	Apanteles	Apanteles luisvargasi	Daniel H. Janzen	djanzen@sas.upenn.edu	Dichogama colotha	01-SRNP-12470 | Crambidae	gusaneros	01-Jun-2001	Costa Rica	Guanacaste	Area de Conservacion Guanacaste	Sector Santa Rosa	Bosque San Emilio	10.8439	-85.6138	300
DHJPAR0005278	01-SRNP-12472	ASBC399-06	BOLD:AAE3603	625	6	2	EU397647	Yes	DHJPAR0005278	Microgastrinae	Apanteles	Apanteles luisvargasi	Daniel H. Janzen	djanzen@sas.upenn.edu	Dichogama colotha	01-SRNP-12472 | Crambidae	gusaneros	31-May-2001	Costa Rica	Guanacaste	Area de Conservacion Guanacaste	Sector Santa Rosa	Bosque San Emilio	10.8439	-85.6138	300
DHJPAR0005279	00-SRNP-16110	ASBC400-06	BOLD:ACF3757	650	7	2	EU396674	No	DHJPAR0005279	Microgastrinae	Apanteles	Apanteles adrianguadamuzi	Daniel H. Janzen	djanzen@sas.upenn.edu	Antaeotricha similisEPR01	00-SRNP-16110 | Elachistidae	gusaneros	03-Aug-2000	Costa Rica	Guanacaste	Area de Conservacion Guanacaste	Potrerillos	Rio Azufrado	10.8122	-85.5444	95
DHJPAR0005280	00-SRNP-18134	ASBC401-06		0		1		No	DHJPAR0005280	Microgastrinae	Apanteles	Apanteles Rodriguez172	Daniel H. Janzen	djanzen@sas.upenn.edu	Anadasmus Janzen25	00-SRNP-18134 | Elachistidae	gusaneros	21-Oct-2000	Costa Rica	Guanacaste	Area de Conservacion Guanacaste	Potrerillos	Rio Azufrado	10.8122	-85.5444	95
DHJPAR0005281	01-SRNP-12426	ASBC402-06		648	9	2	EU397648	No	DHJPAR0005281	Microgastrinae	Apanteles	Apanteles luisvargasi	Daniel H. Janzen	djanzen@sas.upenn.edu	Dichogama colotha	01-SRNP-12426 | Crambidae	gusaneros	26-May-2001	Costa Rica	Guanacaste	Area de Conservacion Guanacaste	Sector Santa Rosa	Bosque San Emilio	10.8439	-85.6138	300
DHJPAR0005282	00-SRNP-2072	ASBC403-06		608	23	2	EU396849	No	DHJPAR0005282	Microgastrinae	Apanteles	Apanteles diegotorresi	Daniel H. Janzen	djanzen@sas.upenn.edu	Achlyodes busirus	00-SRNP-2072 | Hesperiidae	Lucia Rios	02-Feb-2000	Costa Rica	Guanacaste	Area de Conservacion Guanacaste	Sector El Hacha	Sendero Tigre	11.0317	-85.5262	280
DHJPAR0005283	96-SRNP-940	ASBC404-06		0		1		No	DHJPAR0005283	Microgastrinae	Apanteles	Apanteles garygibsoni	Daniel H. Janzen	djanzen@sas.upenn.edu	Xenophanes tryxus	96-SRNP-940 | Hesperiidae	gusaneros	28-Mar-1996	Costa Rica	Guanacaste	Area de Conservacion Guanacaste	Sector Orosi	Mata Redonda	10.9411	-85.5082	445
DHJPAR0005284	97-SRNP-4262	ASBC405-06	BOLD:ABY7235	623	0	2	EU397216	Yes	DHJPAR0005284	Microgastrinae	Apanteles	Apanteles angelsolisi	Daniel H. Janzen	djanzen@sas.upenn.edu	Urbanus albimargo	97-SRNP-4262 | Hesperiidae	Lucia Rios	06-Oct-1997	Costa Rica	Guanacaste	Area de Conservacion Guanacaste	Sector El Hacha	Modulo Dos	11.0285	-85.5232	305
DHJPAR0005285	92-SRNP-3778	ASBC406-06		298	1	1	EU397066	No	DHJPAR0005285	Microgastrinae	Apanteles	Apanteles duvalierbricenoi	Daniel H. Janzen	djanzen@sas.upenn.edu	Urbanus dorantes	92-SRNP-3778 | Hesperiidae	gusaneros	08-Nov-1992	Costa Rica	Guanacaste	Area de Conservacion Guanacaste	Sector Santa Rosa	Cafetal	10.8583	-85.6109	280
DHJPAR0005286	95-SRNP-4071	ASBC407-06	BOLD:ACE8120	617	5	2	EU397349	Yes	DHJPAR0005286	Microgastrinae	Apanteles	Apanteles alvaroumanai	Daniel H. Janzen	djanzen@sas.upenn.edu	Polygonus leo	95-SRNP-4071 | Hesperiidae	gusaneros	06-Apr-1995	Costa Rica	Guanacaste	Area de Conservacion Guanacaste	Sector Santa Rosa	Area Administrativa	10.8376	-85.6187	295
DHJPAR0005287	95-SRNP-617	ASBC408-06	BOLD:AAB4227	379	0	2	EU396479	No	DHJPAR0005287	Microgastrinae	Apanteles	Apanteles anabellecordobae	Daniel H. Janzen	djanzen@sas.upenn.edu	Achlyodes pallida	95-SRNP-617 | Hesperiidae	gusaneros	16-Mar-1995	Costa Rica	Guanacaste	Area de Conservacion Guanacaste	Sector Cacao	Estacion Cacao	10.9269	-85.4682	1150
DHJPAR0005288	92-SRNP-5673	ASBC409-06		281	0	2	EU397618	No	DHJPAR0005288	Microgastrinae	Apanteles	Apanteles eliethcantillanoae	Daniel H. Janzen	djanzen@sas.upenn.edu	Urbanus doryssusDHJ02	92-SRNP-5673 | Hesperiidae	gusaneros	11-Aug-1992	Costa Rica	Guanacaste	Area de Conservacion Guanacaste	Sector Santa Rosa	Area Administrativa	10.8376	-85.6187	295
DHJPAR0005289	93-SRNP-2182	ASBC410-06	BOLD:ACE8120	597	0	2	EU397350	Yes	DHJPAR0005289	Microgastrinae	Apanteles	Apanteles alvaroumanai	Daniel H. Janzen	djanzen@sas.upenn.edu	Polygonus leo	93-SRNP-2182 | Hesperiidae	gusaneros	23-Jun-1993	Costa Rica	Guanacaste	Area de Conservacion Guanacaste	Sector Santa Rosa	Tanquetas	10.8708	-85.6053	295
DHJPAR0005290	95-SRNP-7163	ASBC411-06		0		0		No	DHJPAR0005290	Microgastrinae	Apanteles	Apanteles ruthfrancoae	Daniel H. Janzen	djanzen@sas.upenn.edu	Staphylus vulgata	95-SRNP-7163 | Hesperiidae	gusaneros	29-Aug-1995	Costa Rica	Guanacaste	Area de Conservacion Guanacaste	Sector Cacao	Estacion Gongora	10.887	-85.4744	570
DHJPAR0005291	95-SRNP-4048	ASBC412-06	BOLD:ACE8120	572	1	1	EU397351	No	DHJPAR0005291	Microgastrinae	Apanteles	Apanteles alvaroumanai	Daniel H. Janzen	djanzen@sas.upenn.edu	Polygonus leo	95-SRNP-4048 | Hesperiidae	gusaneros	25-May-1995	Costa Rica	Guanacaste	Area de Conservacion Guanacaste	Sector Santa Rosa	Area Administrativa	10.8376	-85.6187	295
DHJPAR0005292	97-SRNP-63	ASBC413-06	BOLD:AAB4123	615	3	2	EU397472	Yes	DHJPAR0005292	Microgastrinae	Apanteles	Apanteles cambroneroae	Daniel H. Janzen	djanzen@sas.upenn.edu	Cephise aelius	97-SRNP-63 | Hesperiidae	gusaneros	25-Feb-1997	Costa Rica	Guanacaste	Area de Conservacion Guanacaste	Sector Santa Rosa	Vado Poza Salada	10.798	-85.6498	8
DHJPAR0005293	95-SRNP-688	ASBC414-06		0		1		No	DHJPAR0005293	Microgastrinae	Apanteles	Apanteles josecortesi	Daniel H. Janzen	djanzen@sas.upenn.edu	Nascus broteas	95-SRNP-688 | Hesperiidae	gusaneros	04-Dec-1995	Costa Rica	Guanacaste	Area de Conservacion Guanacaste	Sector Cacao	Estacion Gongora	10.887	-85.4744	570
DHJPAR0005294	93-SRNP-6748	ASBC415-06		0		0		No	DHJPAR0005294	Microgastrinae	Apanteles	Apanteles carolinacanoae	Daniel H. Janzen	djanzen@sas.upenn.edu	Pyrgus adepta	93-SRNP-6748 | Hesperiidae	gusaneros	28-Oct-1993	Costa Rica	Guanacaste	Area de Conservacion Guanacaste	Sector Horizontes	Bejuco	10.7671	-85.5966	180
DHJPAR0005295	97-SRNP-3256	ASBC416-06	BOLD:ACE8120	599	0	2	EU397233	Yes	DHJPAR0005295	Microgastrinae	Apanteles	Apanteles mariachavarriae	Daniel H. Janzen	djanzen@sas.upenn.edu	Urbanus teleus	97-SRNP-3256 | Hesperiidae	Harry Ramirez	21-Jul-1997	Costa Rica	Guanacaste	Area de Conservacion Guanacaste	Sector Santa Rosa	Vado Rio Calera	10.8027	-85.6742	10
DHJPAR0005296	97-SRNP-6404	ASBC417-06		291	0	2	EU396524	No	DHJPAR0005296	Microgastrinae	Apanteles	Apanteles osvaldoespinozai	Daniel H. Janzen	djanzen@sas.upenn.edu	Astraptes YESENN	97-SRNP-6404 | Hesperiidae	Osvaldo Espinoza	30-Jul-1997	Costa Rica	Alajuela	Area de Conservacion Guanacaste	Sector San Cristobal	Limite Viales	10.8735	-85.3704	720
DHJPAR0005297	97-SRNP-6066	ASBC418-06	BOLD:AAA7225	594	1	2	EU396903	Yes	DHJPAR0005297	Microgastrinae	Apanteles	Apanteles josecortesi	Daniel H. Janzen	djanzen@sas.upenn.edu	Nascus broteas	97-SRNP-6066 | Hesperiidae	gusaneros	06-Jul-1997	Costa Rica	Alajuela	Area de Conservacion Guanacaste	Sector San Cristobal	Sendero Vivero	10.8674	-85.3874	730
DHJPAR0005298	97-SRNP-6471	ASBC419-06	BOLD:AAA7225	594	0	2	EU396904	Yes	DHJPAR0005298	Microgastrinae	Apanteles	Apanteles josecortesi	Daniel H. Janzen	djanzen@sas.upenn.edu	Nascus broteas	97-SRNP-6471 | Hesperiidae	Gloria Sihezar	08-Jan-1997	Costa Rica	Alajuela	Area de Conservacion Guanacaste	Sector San Cristobal	Sendero Vivero	10.8674	-85.3874	730
DHJPAR0005299	97-SRNP-6793	ASBC420-06		538	32	1	EU396939	No	DHJPAR0005299	Microgastrinae	Apanteles	Apanteles ciriloumanai	Daniel H. Janzen	djanzen@sas.upenn.edu	Bungalotis erythus	97-SRNP-6793 | Hesperiidae	Gloria Sihezar	21-Nov-1997	Costa Rica	Alajuela	Area de Conservacion Guanacaste	Sector San Cristobal	Vado Rio Cucaracho	10.8702	-85.3915	640
DHJPAR0005300	97-SRNP-6230	ASBC421-06	BOLD:AAA7225	600	0	2	EU396905	Yes	DHJPAR0005300	Microgastrinae	Apanteles	Apanteles josecortesi	Daniel H. Janzen	djanzen@sas.upenn.edu	Nascus broteas	97-SRNP-6230 | Hesperiidae	Osvaldo Espinoza	20-Jul-1997	Costa Rica	Alajuela	Area de Conservacion Guanacaste	Sector San Cristobal	Bosque Trampa Malaise	10.8628	-85.3846	815
DHJPAR0005301	97-SRNP-55	ASBC422-06		621	10	1	EU397473	No	DHJPAR0005301	Microgastrinae	Apanteles	Apanteles cambroneroae	Daniel H. Janzen	djanzen@sas.upenn.edu	Cephise aelius	97-SRNP-55 | Hesperiidae	gusaneros	14-Feb-1997	Costa Rica	Guanacaste	Area de Conservacion Guanacaste	Sector Santa Rosa	Vado Cuajiniquil	10.8827	-85.612	255
DHJPAR0005302	97-SRNP-6202	ASBC423-06	BOLD:AAA3684	615	14	2	EU396525	No	DHJPAR0005302	Microgastrinae	Apanteles	Apanteles osvaldoespinozai	Daniel H. Janzen	djanzen@sas.upenn.edu	Astraptes YESENN	97-SRNP-6202 | Hesperiidae	Gloria Sihezar	07-Aug-1997	Costa Rica	Alajuela	Area de Conservacion Guanacaste	Sector San Cristobal	Vado Rio Cucaracho	10.8702	-85.3915	640
DHJPAR0005303	93-SRNP-7596	ASBC424-06		0		0		No	DHJPAR0005303	Microgastrinae	Apanteles	Apanteles gladysrojasae	Daniel H. Janzen	djanzen@sas.upenn.edu	Urbanus belli	93-SRNP-7596 | Hesperiidae	gusaneros	19-Nov-1993	Costa Rica	Guanacaste	Area de Conservacion Guanacaste	Sector Santa Rosa	Area Administrativa	10.8376	-85.6187	295
DHJPAR0005304	97-SRNP-583	ASBC425-06		0		1		No	DHJPAR0005304	Microgastrinae	Apanteles	Apanteles anabellecordobae	Daniel H. Janzen	djanzen@sas.upenn.edu	Achlyodes pallida	97-SRNP-583 | Hesperiidae	gusaneros	03-Jul-1997	Costa Rica	Guanacaste	Area de Conservacion Guanacaste	Sector Cacao	Sendero Circular	10.9271	-85.4668	1185
DHJPAR0005305	93-SRNP-2630	ASBC426-06		0		1		No	DHJPAR0005305	Microgastrinae	Apanteles	Apanteles alvaroumanai	Daniel H. Janzen	djanzen@sas.upenn.edu	Polygonus leo	93-SRNP-2630 | Hesperiidae	gusaneros	29-Jun-1993	Costa Rica	Guanacaste	Area de Conservacion Guanacaste	Sector Santa Rosa	Laguna Escondida	10.8487	-85.6305	285
DHJPAR0005306	93-SRNP-6830	ASBC427-06		291	0	1	EU397553	No	DHJPAR0005306	Microgastrinae	Apanteles	Apanteles rodriguez276	Daniel H. Janzen	djanzen@sas.upenn.edu	Urbanus belli	93-SRNP-6830 | Hesperiidae	gusaneros	26-Oct-1993	Costa Rica	Guanacaste	Area de Conservacion Guanacaste	Sector Santa Rosa	Bosque San Emilio	10.8439	-85.6138	300
DHJPAR0005307	93-SRNP-3681	ASBC428-06		0		1		No	DHJPAR0005307	Microgastrinae	Apanteles	Apanteles carolinacanoae	Daniel H. Janzen	djanzen@sas.upenn.edu	Pyrgus adepta	93-SRNP-3681 | Hesperiidae	gusaneros	21-Jul-1993	Costa Rica	Guanacaste	Area de Conservacion Guanacaste	Sector Santa Rosa	Area Administrativa	10.8376	-85.6187	295
DHJPAR0005308	97-SRNP-984	ASBC429-06	BOLD:AAB4227	614	4	1	EU396476	No	DHJPAR0005308	Microgastrinae	Apanteles	Apanteles anabellecordobae	Daniel H. Janzen	djanzen@sas.upenn.edu	Achlyodes pallida	97-SRNP-984 | Hesperiidae	gusaneros	29-Mar-1997	Costa Rica	Guanacaste	Area de Conservacion Guanacaste	Sector Cacao	Sendero Derrumbe	10.9292	-85.4643	1220
DHJPAR0005309	97-SRNP-4265	ASBC430-06		292	0	2	EU397214	No	DHJPAR0005309	Microgastrinae	Apanteles	Apanteles angelsolisi	Daniel H. Janzen	djanzen@sas.upenn.edu	Urbanus albimargo	97-SRNP-4265 | Hesperiidae	Mariano Pereira	07-Aug-1997	Costa Rica	Guanacaste	Area de Conservacion Guanacaste	Sector El Hacha	Modulo Dos	11.0285	-85.5232	305
DHJPAR0005310	97-SRNP-1482	ASBC431-06	BOLD:AAF8043	604	0	2	EU397316	Yes	DHJPAR0005310	Microgastrinae	Apanteles	Apanteles pedroleoni	Daniel H. Janzen	djanzen@sas.upenn.edu	Codatractus imalena	97-SRNP-1482 | Hesperiidae	Harry Ramirez	08-Mar-1997	Costa Rica	Guanacaste	Area de Conservacion Guanacaste	Sector Cacao	Estacion Cacao	10.9269	-85.4682	1150
DHJPAR0005311	97-SRNP-1457	ASBC432-06		0	0	2		No	DHJPAR0005311	Microgastrinae	Apanteles	Apanteles duniagarciae	Daniel H. Janzen	djanzen@sas.upenn.edu	Staphylus evemerus	97-SRNP-1457 | Hesperiidae	Ruth Franco	14-Jul-1997	Costa Rica	Guanacaste	Area de Conservacion Guanacaste	Sector Cacao	Sendero Nayo	10.9245	-85.4695	1090
DHJPAR0005312	97-SRNP-6065	ASBC433-06	BOLD:AAA7225	600	0	2	EU396898	Yes	DHJPAR0005312	Microgastrinae	Apanteles	Apanteles josecortesi	Daniel H. Janzen	djanzen@sas.upenn.edu	Nascus broteas	97-SRNP-6065 | Hesperiidae	gusaneros	06-Apr-1997	Costa Rica	Alajuela	Area de Conservacion Guanacaste	Sector San Cristobal	Sendero Vivero	10.8674	-85.3874	730
DHJPAR0005313	98-SRNP-6695	ASBC434-06	BOLD:AAA7225	594	0	2	EU396899	Yes	DHJPAR0005313	Microgastrinae	Apanteles	Apanteles josecortesi	Daniel H. Janzen	djanzen@sas.upenn.edu	Nascus broteas	98-SRNP-6695 | Hesperiidae	Osvaldo Espinoza	19-Jun-1998	Costa Rica	Alajuela	Area de Conservacion Guanacaste	Sector San Cristobal	Sendero Vivero	10.8674	-85.3874	730
DHJPAR0005314	95-SRNP-7169	ASBC435-06		0		1		No	DHJPAR0005314	Microgastrinae	Apanteles	Apanteles ruthfrancoae	Daniel H. Janzen	djanzen@sas.upenn.edu	Staphylus vulgata	95-SRNP-7169 | Hesperiidae	gusaneros	20-Aug-1995	Costa Rica	Guanacaste	Area de Conservacion Guanacaste	Sector Cacao	Estacion Gongora	10.887	-85.4744	570
DHJPAR0005315	92-SRNP-3787	ASBC436-06		0		0		No	DHJPAR0005315	Microgastrinae	Apanteles		Daniel H. Janzen	djanzen@sas.upenn.edu	Urbanus dorantes	92-SRNP-3787 | Hesperiidae	gusaneros	30-Jul-1992	Costa Rica	Guanacaste	Area de Conservacion Guanacaste	Sector Santa Rosa	Cafetal	10.8583	-85.6109	280
DHJPAR0005316	97-SRNP-788	ASBC437-06	BOLD:AAB4227	618	5	2	EU396477	Yes	DHJPAR0005316	Microgastrinae	Apanteles	Apanteles anabellecordobae	Daniel H. Janzen	djanzen@sas.upenn.edu	Achlyodes pallida	97-SRNP-788 | Hesperiidae	gusaneros	22-Apr-1997	Costa Rica	Guanacaste	Area de Conservacion Guanacaste	Sector Cacao	Casa Fran	10.9366	-85.4669	1140
DHJPAR0005317	97-SRNP-10168	ASBC438-06		290	0	1	EU397617	No	DHJPAR0005317	Microgastrinae	Apanteles	Apanteles eliethcantillanoae	Daniel H. Janzen	djanzen@sas.upenn.edu	Urbanus doryssusDHJ02	97-SRNP-10168 | Hesperiidae	gusaneros	12-Oct-1997	Costa Rica	Guanacaste	Area de Conservacion Guanacaste	Sector Horizontes	Quebrada San Pancho	10.7477	-85.5858	90
DHJPAR0005318	97-SRNP-587	ASBC439-06	BOLD:AAB4227	569	1	2	EU396478	Yes	DHJPAR0005318	Microgastrinae	Apanteles	Apanteles anabellecordobae	Daniel H. Janzen	djanzen@sas.upenn.edu	Achlyodes pallida	97-SRNP-587 | Hesperiidae	gusaneros	26-May-1997	Costa Rica	Guanacaste	Area de Conservacion Guanacaste	Sector Cacao	Sendero Circular	10.9271	-85.4668	1185
DHJPAR0005319	92-SRNP-5190	ASBC440-06	BOLD:AAE2842	579	1	2	EU396464	Yes	DHJPAR0005319	Microgastrinae	Apanteles	Apanteles carolinacanoae	Daniel H. Janzen	djanzen@sas.upenn.edu	Pyrgus oileus	92-SRNP-5190 | Hesperiidae	gusaneros	10-Feb-1992	Costa Rica	Guanacaste	Area de Conservacion Guanacaste	Sector Santa Rosa	Cafetal	10.8583	-85.6109	280
DHJPAR0005320	95-SRNP-846	ASBC441-06	BOLD:AAA7225	602	0	2	EU396900	Yes	DHJPAR0005320	Microgastrinae	Apanteles	Apanteles josecortesi	Daniel H. Janzen	djanzen@sas.upenn.edu	Nascus broteas	95-SRNP-846 | Hesperiidae	gusaneros	16-May-1995	Costa Rica	Guanacaste	Area de Conservacion Guanacaste	Sector Pitilla	Sendero Nacho	10.9845	-85.4248	710
DHJPAR0005321	95-SRNP-4099	ASBC442-06	BOLD:ACE8120	605	4	2	EU397338	Yes	DHJPAR0005321	Microgastrinae	Apanteles	Apanteles alvaroumanai	Daniel H. Janzen	djanzen@sas.upenn.edu	Polygonus leo	95-SRNP-4099 | Hesperiidae	gusaneros	27-May-1995	Costa Rica	Guanacaste	Area de Conservacion Guanacaste	Sector Santa Rosa	Area Administrativa	10.8376	-85.6187	295
DHJPAR0005322	95-SRNP-4096	ASBC443-06	BOLD:ACE8120	593	0	2	EU397339	Yes	DHJPAR0005322	Microgastrinae	Apanteles	Apanteles alvaroumanai	Daniel H. Janzen	djanzen@sas.upenn.edu	Polygonus leo	95-SRNP-4096 | Hesperiidae	gusaneros	24-May-1995	Costa Rica	Guanacaste	Area de Conservacion Guanacaste	Sector Santa Rosa	Area Administrativa	10.8376	-85.6187	295
DHJPAR0005323	98-SRNP-14326	ASBC444-06	BOLD:ABY7235	598	0	2	EU397215	Yes	DHJPAR0005323	Microgastrinae	Apanteles	Apanteles angelsolisi	Daniel H. Janzen	djanzen@sas.upenn.edu	Urbanus albimargo	98-SRNP-14326 | Hesperiidae	Lucia Rios	17-Jan-1999	Costa Rica	Guanacaste	Area de Conservacion Guanacaste	Sector El Hacha	Modulo Dos	11.0285	-85.5232	305
DHJPAR0005324	93-SRNP-6832	ASBC445-06		292	0	1	EU397554	No	DHJPAR0005324	Microgastrinae	Apanteles	Apanteles rodriguez276	Daniel H. Janzen	djanzen@sas.upenn.edu	Urbanus belli	93-SRNP-6832 | Hesperiidae	gusaneros	30-Oct-1993	Costa Rica	Guanacaste	Area de Conservacion Guanacaste	Sector Pocosol	Torres Centeno	10.8924	-85.5869	230
DHJPAR0005325	93-SRNP-6245	ASBC446-06		291	1	1	EU397063	No	DHJPAR0005325	Microgastrinae	Apanteles	Apanteles Rodriguez24	Daniel H. Janzen	djanzen@sas.upenn.edu	Urbanus dorantes	93-SRNP-6245 | Hesperiidae	gusaneros	10-May-1993	Costa Rica	Guanacaste	Area de Conservacion Guanacaste	Sector Santa Rosa	Area Administrativa	10.8376	-85.6187	295
DHJPAR0005326	93-SRNP-6294	ASBC447-06		0		0		No	DHJPAR0005326	Microgastrinae	Apanteles	Apanteles sergioriosi	Daniel H. Janzen	djanzen@sas.upenn.edu	Urbanus simplicius	93-SRNP-6294 | Hesperiidae	gusaneros	20-Oct-1993	Costa Rica	Guanacaste	Area de Conservacion Guanacaste	Sector Santa Rosa	Area Administrativa	10.8376	-85.6187	295
DHJPAR0005327	98-SRNP-4445	ASBC448-06		0		0		No	DHJPAR0005327	Microgastrinae	Apanteles		Daniel H. Janzen	djanzen@sas.upenn.edu	Telemiades antiope	98-SRNP-4445 | Hesperiidae	Harry Ramirez	05-Jun-1998	Costa Rica	Guanacaste	Area de Conservacion Guanacaste	Sector Del Oro	Quebrada Serrano	11.0002	-85.4561	585
DHJPAR0005328	95-SRNP-4059	ASBC449-06	BOLD:ACE8120	653	4	2	EU397340	Yes	DHJPAR0005328	Microgastrinae	Apanteles	Apanteles alvaroumanai	Daniel H. Janzen	djanzen@sas.upenn.edu	Polygonus leo	95-SRNP-4059 | Hesperiidae	gusaneros	23-May-1995	Costa Rica	Guanacaste	Area de Conservacion Guanacaste	Sector Santa Rosa	Area Administrativa	10.8376	-85.6187	295
DHJPAR0005329	98-SRNP-6751	ASBC450-06		637	20	2	EU396901	No	DHJPAR0005329	Microgastrinae	Apanteles	Apanteles josecortesi	Daniel H. Janzen	djanzen@sas.upenn.edu	Nascus broteas	98-SRNP-6751 | Hesperiidae	Gloria Sihezar	16-Jul-1998	Costa Rica	Alajuela	Area de Conservacion Guanacaste	Sector San Cristobal	Quebrada Cementerio	10.8712	-85.3875	700
DHJPAR0005330	98-SRNP-4293	ASBC451-06	BOLD:ABX6539	603	0	2	EU396648	Yes	DHJPAR0005330	Microgastrinae	Apanteles	Apanteles manuelpereirai	Daniel H. Janzen	djanzen@sas.upenn.edu	Telemiades antiope	98-SRNP-4293 | Hesperiidae	gusaneros	22-Mar-1998	Costa Rica	Guanacaste	Area de Conservacion Guanacaste	Sector Del Oro	Quebrada Serrano	11.0002	-85.4561	585
DHJPAR0005331	95-SRNP-235	ASBC452-06		0		1		No	DHJPAR0005331	Microgastrinae	Apanteles	Apanteles randallgarciai	Daniel H. Janzen	djanzen@sas.upenn.edu	Phocides belus	95-SRNP-235 | Hesperiidae	gusaneros	28-Feb-1995	Costa Rica	Guanacaste	Area de Conservacion Guanacaste	Potrerillos	Rio Azufrado	10.8122	-85.5444	95
DHJPAR0005332	93-SRNP-2179	ASBC453-06	BOLD:ACE8120	594	0	3	EU397341	Yes	DHJPAR0005332	Microgastrinae	Apanteles	Apanteles alvaroumanai	Daniel H. Janzen	djanzen@sas.upenn.edu	Polygonus leo	93-SRNP-2179 | Hesperiidae	gusaneros	07-Jan-1993	Costa Rica	Guanacaste	Area de Conservacion Guanacaste	Sector Santa Rosa	Tanquetas	10.8708	-85.6053	295
DHJPAR0005333	95-SRNP-4050	ASBC454-06	BOLD:ACE8120	627	4	1	EU397342	No	DHJPAR0005333	Microgastrinae	Apanteles	Apanteles alvaroumanai	Daniel H. Janzen	djanzen@sas.upenn.edu	Polygonus leo	95-SRNP-4050 | Hesperiidae	gusaneros	26-May-1995	Costa Rica	Guanacaste	Area de Conservacion Guanacaste	Sector Santa Rosa	Area Administrativa	10.8376	-85.6187	295
DHJPAR0005334	93-SRNP-5685	ASBC455-06		0		1		No	DHJPAR0005334	Microgastrinae	Apanteles	Apanteles sergioriosi	Daniel H. Janzen	djanzen@sas.upenn.edu	Urbanus simplicius	93-SRNP-5685 | Hesperiidae	gusaneros	10-Feb-1993	Costa Rica	Guanacaste	Area de Conservacion Guanacaste	Sector Santa Rosa	Bosque San Emilio	10.8439	-85.6138	300
DHJPAR0005335	93-SRNP-6388	ASBC456-06		0		2		No	DHJPAR0005335	Microgastrinae	Apanteles	Apanteles carolinacanoae	Daniel H. Janzen	djanzen@sas.upenn.edu	Pyrgus adepta	93-SRNP-6388 | Hesperiidae	gusaneros	14-Oct-1993	Costa Rica	Guanacaste	Area de Conservacion Guanacaste	Sector Santa Rosa	Cerco Piedra	10.8308	-85.6178	285
DHJPAR0005336	95-SRNP-4180	ASBC457-06	BOLD:ACE8120	595	0	2	EU397343	Yes	DHJPAR0005336	Microgastrinae	Apanteles	Apanteles alvaroumanai	Daniel H. Janzen	djanzen@sas.upenn.edu	Polygonus leo	95-SRNP-4180 | Hesperiidae	gusaneros	06-Apr-1995	Costa Rica	Guanacaste	Area de Conservacion Guanacaste	Sector Santa Rosa	Chiringon	10.8388	-85.601	250
DHJPAR0005337	95-SRNP-4085	ASBC458-06	BOLD:ACE8120	594	0	2	EU397344	Yes	DHJPAR0005337	Microgastrinae	Apanteles	Apanteles alvaroumanai	Daniel H. Janzen	djanzen@sas.upenn.edu	Polygonus leo	95-SRNP-4085 | Hesperiidae	gusaneros	24-May-1995	Costa Rica	Guanacaste	Area de Conservacion Guanacaste	Sector Santa Rosa	Area Administrativa	10.8376	-85.6187	295
DHJPAR0005338	95-SRNP-23	ASBC459-06		0		1		No	DHJPAR0005338	Microgastrinae	Apanteles		Daniel H. Janzen	djanzen@sas.upenn.edu	Urbanus dorantes	95-SRNP-23 | Hesperiidae	gusaneros	26-Jan-1995	Costa Rica	Guanacaste	Area de Conservacion Guanacaste	Sector Santa Rosa	Vado Cuajiniquil	10.8827	-85.612	255
DHJPAR0005339	95-SRNP-27	ASBC460-06		0		0		No	DHJPAR0005339	Microgastrinae	Apanteles		Daniel H. Janzen	djanzen@sas.upenn.edu	Urbanus dorantes	95-SRNP-27 | Hesperiidae	gusaneros	02-Aug-1995	Costa Rica	Guanacaste	Area de Conservacion Guanacaste	Sector Santa Rosa	Vado Cuajiniquil	10.8827	-85.612	255
DHJPAR0005340	93-SRNP-1948	ASBC461-06		292	0	2	EU397345	No	DHJPAR0005340	Microgastrinae	Apanteles	Apanteles alvaroumanai	Daniel H. Janzen	djanzen@sas.upenn.edu	Polygonus leo	93-SRNP-1948 | Hesperiidae	gusaneros	21-Jun-1993	Costa Rica	Guanacaste	Area de Conservacion Guanacaste	Sector Santa Rosa	Alacran	10.8925	-85.6034	260
DHJPAR0005341	93-SRNP-7311	ASBC462-06		0		0		No	DHJPAR0005341	Microgastrinae	Apanteles	Apanteles carolinacanoae	Daniel H. Janzen	djanzen@sas.upenn.edu	Pyrgus adepta	93-SRNP-7311 | Hesperiidae	gusaneros	11-Mar-1993	Costa Rica	Guanacaste	Area de Conservacion Guanacaste	Sector Horizontes	Bejuco	10.7671	-85.5966	180
DHJPAR0005342	95-SRNP-7748	ASBC463-06	BOLD:AAA3684	631	0	1	EU396521	No	DHJPAR0005342	Microgastrinae	Apanteles	Apanteles edwinapui	Daniel H. Janzen	djanzen@sas.upenn.edu	Astraptes SENNOV	95-SRNP-7748 | Hesperiidae	gusaneros	19-Aug-1995	Costa Rica	Guanacaste	Area de Conservacion Guanacaste	Sector Cacao	Estacion Gongora	10.887	-85.4744	570
DHJPAR0005343	93-SRNP-3572	ASBC464-06		0		1		No	DHJPAR0005343	Microgastrinae	Apanteles	Apanteles carolinacanoae	Daniel H. Janzen	djanzen@sas.upenn.edu	Pyrgus oileus	93-SRNP-3572 | Hesperiidae	gusaneros	21-Jul-1993	Costa Rica	Guanacaste	Area de Conservacion Guanacaste	Sector Santa Rosa	Cerco Piedra	10.8308	-85.6178	285
DHJPAR0005344	95-SRNP-8417	ASBC465-06	BOLD:AAE2842	610	0	2	EU396465	Yes	DHJPAR0005344	Microgastrinae	Apanteles	Apanteles carolinacanoae	Daniel H. Janzen	djanzen@sas.upenn.edu	Pyrgus oileus	95-SRNP-8417 | Hesperiidae	gusaneros	09-Sep-1995	Costa Rica	Guanacaste	Area de Conservacion Guanacaste	Sector Santa Rosa	Area Administrativa	10.8376	-85.6187	295
DHJPAR0005345	98-SRNP-2037	ASBC466-06	BOLD:AAA3684	625	7	1	EU396522	No	DHJPAR0005345	Microgastrinae	Apanteles	Apanteles osvaldoespinozai	Daniel H. Janzen	djanzen@sas.upenn.edu	Astraptes YESENN	98-SRNP-2037 | Hesperiidae	gusaneros	22-Feb-1998	Costa Rica	Guanacaste	Area de Conservacion Guanacaste	Sector Cacao	Sendero Nayo	10.9245	-85.4695	1090
DHJPAR0005346	98-SRNP-2444	ASBC467-06	BOLD:AAA3684	615	6	1	EU396523	No	DHJPAR0005346	Microgastrinae	Apanteles	Apanteles osvaldoespinozai	Daniel H. Janzen	djanzen@sas.upenn.edu	Astraptes LOHAMP	98-SRNP-2444 | Hesperiidae	Guillermo Pereira	19-Apr-1998	Costa Rica	Guanacaste	Area de Conservacion Guanacaste	Sector Cacao	Estacion Cacao	10.9269	-85.4682	1150
DHJPAR0005347	98-SRNP-6662	ASBC468-06		578	20	2	EU396902	No	DHJPAR0005347	Microgastrinae	Apanteles	Apanteles josecortesi	Daniel H. Janzen	djanzen@sas.upenn.edu	Nascus broteas	98-SRNP-6662 | Hesperiidae	Osvaldo Espinoza	25-May-1998	Costa Rica	Alajuela	Area de Conservacion Guanacaste	Sector San Cristobal	Vado Rio Cucaracho	10.8702	-85.3915	640
DHJPAR0005348	95-SRNP-20	ASBC469-06		291	0	2	EU396876	No	DHJPAR0005348	Microgastrinae	Apanteles	Apanteles duvalierbricenoi	Daniel H. Janzen	djanzen@sas.upenn.edu	Urbanus dorantes	95-SRNP-20 | Hesperiidae	gusaneros	20-Jan-1995	Costa Rica	Guanacaste	Area de Conservacion Guanacaste	Sector Santa Rosa	Vado Cuajiniquil	10.8827	-85.612	255
DHJPAR0005349	92-SRNP-3788	ASBC470-06		281	0	2	EU397064	No	DHJPAR0005349	Microgastrinae	Apanteles	Apanteles duvalierbricenoi	Daniel H. Janzen	djanzen@sas.upenn.edu	Urbanus dorantes	92-SRNP-3788 | Hesperiidae	gusaneros	08-May-1992	Costa Rica	Guanacaste	Area de Conservacion Guanacaste	Sector Santa Rosa	Cafetal	10.8583	-85.6109	280
DHJPAR0009347	04-SRNP-60348	ASBR614-06	BOLD:AAB6131	650	5	2	JQ854133	Yes	DHJPAR0009347	Microgastrinae	Apanteles	Apanteles calixtomoragai	Daniel H. Janzen	djanzen@sas.upenn.edu	Milanion marciana	04-SRNP-60348 | Hesperiidae	Anabelle Cordoba	29-Nov-2004	Costa Rica	Alajuela	Area de Conservacion Guanacaste	Sector San Cristobal	Sendero Palo Alto	10.8819	-85.3822	570
DHJPAR0011864	93-SRNP-5520	ASBC506-06		0		0		No	DHJPAR0011864	Microgastrinae	Apanteles		Daniel H. Janzen	djanzen@sas.upenn.edu	Cymaenes odilia trebius	93-SRNP-5520 | Hesperiidae	gusaneros	17-Sep-1993	Costa Rica	Guanacaste	Area de Conservacion Guanacaste	Sector Santa Rosa	Casona Santa Rosa	10.8338	-85.6127	295
DHJPAR0011865	95-SRNP-4127	ASBC507-06	BOLD:ACE8120	601	0	1	EU397337	No	DHJPAR0011865	Microgastrinae	Apanteles	Apanteles alvaroumanai	Daniel H. Janzen	djanzen@sas.upenn.edu	Polygonus leo	95-SRNP-4127 | Hesperiidae	gusaneros	23-May-1995	Costa Rica	Guanacaste	Area de Conservacion Guanacaste	Sector Santa Rosa	Camino Borrachos	10.8429	-85.6161	295
DHJPAR0011900	06-SRNP-21580	ASBC542-06		0		2		No	DHJPAR0011900	Microgastrinae	Apanteles	Apanteles guillermopereirai	Daniel H. Janzen	djanzen@sas.upenn.edu	Nisoniades godma	06-SRNP-21580 | Hesperiidae	Elieth Cantillano	05-Jul-2006	Costa Rica	Guanacaste	Area de Conservacion Guanacaste	Sector El Hacha	Sendero Puertas	11.0109	-85.4882	400
DHJPAR0011901	06-SRNP-42119	ASBC543-06		0		2		No	DHJPAR0011901	Microgastrinae	Apanteles	Apanteles Rodriguez117	Daniel H. Janzen	djanzen@sas.upenn.edu	Stenoma patensDHJ04	06-SRNP-42119 | Elachistidae	Minor Carmona	08-Jul-2006	Costa Rica	Alajuela	Area de Conservacion Guanacaste	Sector Rincon Rainforest	Sendero Llano	10.9028	-85.29	400
DHJPAR0011902	06-SRNP-21265	ASBC544-06	BOLD:AAB9403	657	0	2	EU396843	Yes	DHJPAR0011902	Microgastrinae	Apanteles	Apanteles diegotorresi	Daniel H. Janzen	djanzen@sas.upenn.edu	Achlyodes busirus	06-SRNP-21265 | Hesperiidae	Roster Moraga	31-May-2006	Costa Rica	Guanacaste	Area de Conservacion Guanacaste	Sector Del Oro	Quebrada Romero	11.0052	-85.474	490
DHJPAR0011903	06-SRNP-3795	ASBC545-06		0		0		No	DHJPAR0011903	Microgastrinae	Apanteles	Apanteles adrianaguilarae	Daniel H. Janzen	djanzen@sas.upenn.edu	Anacrusis nephrodes	06-SRNP-3795 | Tortricidae	Gloria Sihezar	30-May-2006	Costa Rica	Alajuela	Area de Conservacion Guanacaste	Sector San Cristobal	Finca San Gabriel	10.8777	-85.3934	645
DHJPAR0011904	06-SRNP-40660	ASBC546-06		0		0		No	DHJPAR0011904	Microgastrinae	Apanteles		Daniel H. Janzen	djanzen@sas.upenn.edu	Piletosoma thialisDHJ03	06-SRNP-40660 | Crambidae	Minor Carmona	07-Mar-2006	Costa Rica	Alajuela	Area de Conservacion Guanacaste	Sector Rincon Rainforest	Sendero Tucan	10.9042	-85.2712	410
DHJPAR0011906	06-SRNP-3751	ASBC548-06		0	0	2		No	DHJPAR0011906	Microgastrinae	Apanteles	Apanteles Rodriguez27	Josephine Rodriguez	jrodriguez@life.uiuc.edu	Astraptes alardus	Hesperiidae	Anabelle Cordoba	23-May-2006	Costa Rica	Alajuela	Area de Conservacion Guanacaste	Sector San Cristobal	San Gabriel
DHJPAR0011907	06-SRNP-3964	ASBC549-06	BOLD:AAA8844	635	1	2	EU397249	Yes	DHJPAR0011907	Microgastrinae	Apanteles	Apanteles jorgecortesi	Daniel H. Janzen	djanzen@sas.upenn.edu	Stenoma Janzen07	06-SRNP-3964 | Elachistidae	Elda Araya	23-May-2006	Costa Rica	Alajuela	Area de Conservacion Guanacaste	Sector San Cristobal	Rio Blanco Abajo	10.9004	-85.3725	500
DHJPAR0011908	06-SRNP-3215	ASBC550-06	BOLD:ACF3142	657	0	2	EU397615	Yes	DHJPAR0011908	Microgastrinae	Apanteles	Apanteles josemonteroi	Daniel H. Janzen	djanzen@sas.upenn.edu	Urbanus doryssusDHJ02	06-SRNP-3215 | Hesperiidae	Elda Araya	24-May-2006	Costa Rica	Alajuela	Area de Conservacion Guanacaste	Sector San Cristobal	Camino Brasilia	10.9305	-85.3722	500
DHJPAR0011910	06-SRNP-4975	ASBC552-06	BOLD:AAA3684	657	0	2	EU396513	Yes	DHJPAR0011910	Microgastrinae	Apanteles	Apanteles osvaldoespinozai	Daniel H. Janzen	djanzen@sas.upenn.edu	Astraptes SENNOV	06-SRNP-4975 | Hesperiidae	Anabelle Cordoba	11-Jul-2006	Costa Rica	Alajuela	Area de Conservacion Guanacaste	Sector San Cristobal	Quebrada Cementerio	10.8712	-85.3875	700
DHJPAR0011911	06-SRNP-4095	ASBC553-06	BOLD:AAA7014	657	0	2	EU397422	Yes	DHJPAR0011911	Microgastrinae	Apanteles	Apanteles anamartinezae	Daniel H. Janzen	djanzen@sas.upenn.edu	Atteva pustulella	06-SRNP-4095 | Yponomeutidae	Elda Araya	11-Jun-2006	Costa Rica	Alajuela	Area de Conservacion Guanacaste	Sector San Cristobal	Potrero Argentina	10.8902	-85.388	520
DHJPAR0011912	06-SRNP-4099	ASBC554-06	BOLD:AAA7014	654	3	2	EU397423	Yes	DHJPAR0011912	Microgastrinae	Apanteles	Apanteles anamartinezae	Daniel H. Janzen	djanzen@sas.upenn.edu	Atteva pustulella	06-SRNP-4099 | Yponomeutidae	Elda Araya	02-Jun-2006	Costa Rica	Alajuela	Area de Conservacion Guanacaste	Sector San Cristobal	Potrero Argentina	10.8902	-85.388	520
DHJPAR0011913	06-SRNP-41792	ASBC555-06	BOLD:AAA7014	657	0	2	EU397424	Yes	DHJPAR0011913	Microgastrinae	Apanteles	Apanteles anamartinezae	Daniel H. Janzen	djanzen@sas.upenn.edu	Atteva zebra	06-SRNP-41792 | Yponomeutidae	Jose Perez	26-May-2006	Costa Rica	Alajuela	Area de Conservacion Guanacaste	Sector Rincon Rainforest	Vochysia	10.8667	-85.2453	320
DHJPAR0011914	06-SRNP-20665	ASBC556-06	BOLD:AAA2143	657	0	2	EU397133	Yes	DHJPAR0011914	Microgastrinae	Apanteles	Apanteles manuelzumbadoi	Daniel H. Janzen	djanzen@sas.upenn.edu	Telemiades fides	06-SRNP-20665 | Hesperiidae	Lucia Rios	12-Apr-2006	Costa Rica	Guanacaste	Area de Conservacion Guanacaste	Sector El Hacha	Quebrada Leona	11.0303	-85.5478	255
DHJPAR0011915	06-SRNP-32523	ASBC557-06	BOLD:AAB7638	657	0	2	EU397510	Yes	DHJPAR0011915	Microgastrinae	Apanteles	Apanteles manelriosi	Daniel H. Janzen	djanzen@sas.upenn.edu	Quadrus cerialis	06-SRNP-32523 | Hesperiidae	Petrona Rios	10-Jul-2006	Costa Rica	Guanacaste	Area de Conservacion Guanacaste	Sector Pitilla	Pasmompa	11.0193	-85.41	440
DHJPAR0011930	06-SRNP-41805	ASBC572-06		0		1		No	DHJPAR0011930	Microgastrinae	Apanteles	Apanteles anamartinezae	Daniel H. Janzen	djanzen@sas.upenn.edu	Atteva zebra	06-SRNP-41805 | Yponomeutidae	Minor Carmona	26-May-2006	Costa Rica	Alajuela	Area de Conservacion Guanacaste	Sector Rincon Rainforest	Vochysia	10.8667	-85.2453	320
DHJPAR0011931	06-SRNP-4100	ASBC573-06		0		1		No	DHJPAR0011931	Microgastrinae	Apanteles	Apanteles anamartinezae	Daniel H. Janzen	djanzen@sas.upenn.edu	Atteva pustulella	06-SRNP-4100 | Yponomeutidae	Elda Araya	02-Jun-2006	Costa Rica	Alajuela	Area de Conservacion Guanacaste	Sector San Cristobal	Potrero Argentina	10.8902	-85.388	520
DHJPAR0011932	06-SRNP-41968	ASBC574-06	BOLD:AAK1533	618	0	4	EU396754	Yes	DHJPAR0011932	Microgastrinae	Apanteles	Apanteles Rodriguez117	Daniel H. Janzen	djanzen@sas.upenn.edu	Stenoma patensDHJ04	06-SRNP-41968 | Elachistidae	Minor Carmona	20-Jun-2006	Costa Rica	Alajuela	Area de Conservacion Guanacaste	Sector Rincon Rainforest	Sendero Llano	10.9028	-85.29	400
DHJPAR0011933	06-SRNP-3751	ASBC575-06		0	0	4		No	DHJPAR0011933	Microgastrinae	Apanteles	Apanteles Rodriguez64	Josephine Rodriguez	jrodriguez@life.uiuc.edu	Astraptes alardus	Hesperiidae	Anabelle Cordoba	23-May-2006	Costa Rica	Alajuela	Area de Conservacion Guanacaste	Sector San Cristobal	San Gabriel
DHJPAR0011934	06-SRNP-3982	ASBC576-06	BOLD:ACF3142	632	0	4	EU397527	Yes	DHJPAR0011934	Microgastrinae	Apanteles	Apanteles lilliammenae	Daniel H. Janzen	djanzen@sas.upenn.edu	Urbanus doryssusDHJ02	06-SRNP-3982 | Hesperiidae	Elda Araya	08-Jun-2006	Costa Rica	Alajuela	Area de Conservacion Guanacaste	Sector San Cristobal	Sendero Perdido	10.8794	-85.3861	620
DHJPAR0011935	06-SRNP-3864	ASBC577-06	BOLD:ACF3142	627	0	4	EU397528	Yes	DHJPAR0011935	Microgastrinae	Apanteles	Apanteles lilliammenae	Daniel H. Janzen	djanzen@sas.upenn.edu	Urbanus doryssusDHJ02	06-SRNP-3864 | Hesperiidae	Elda Araya	24-May-2006	Costa Rica	Alajuela	Area de Conservacion Guanacaste	Sector San Cristobal	Rio Blanco Abajo	10.9004	-85.3725	500
DHJPAR0011936	06-SRNP-31654	ASBC578-06	BOLD:ABY7236	627	0	4	EU397494	Yes	DHJPAR0011936	Microgastrinae	Apanteles	Apanteles inesolisae	Daniel H. Janzen	djanzen@sas.upenn.edu	Telemiades antiope	06-SRNP-31654 | Hesperiidae	Calixto Moraga	11-Jun-2006	Costa Rica	Guanacaste	Area de Conservacion Guanacaste	Sector Pitilla	Sendero Rotulo	11.0135	-85.4241	510
DHJPAR0011937	06-SRNP-4754	ASBC579-06		649	8	6	EU397021	No	DHJPAR0011937	Microgastrinae	Apanteles	Apanteles bernardoespinozai	Daniel H. Janzen	djanzen@sas.upenn.edu	Astraptes alardus	06-SRNP-4754 | Hesperiidae	Osvaldo Espinoza	22-Jun-2006	Costa Rica	Alajuela	Area de Conservacion Guanacaste	Sector San Cristobal	Vado Rio Cucaracho	10.8702	-85.3915	640
DHJPAR0011938	06-SRNP-4093	ASBC580-06	BOLD:AAA7014	627	0	6	EU397425	Yes	DHJPAR0011938	Microgastrinae	Apanteles	Apanteles anamartinezae	Daniel H. Janzen	djanzen@sas.upenn.edu	Atteva pustulella	06-SRNP-4093 | Yponomeutidae	Elda Araya	06-Jun-2006	Costa Rica	Alajuela	Area de Conservacion Guanacaste	Sector San Cristobal	Potrero Argentina	10.8902	-85.388	520
DHJPAR0011939	06-SRNP-4098	ASBC581-06	BOLD:AAA7014	627	0	6	EU397426	Yes	DHJPAR0011939	Microgastrinae	Apanteles	Apanteles anamartinezae	Daniel H. Janzen	djanzen@sas.upenn.edu	Atteva pustulella	06-SRNP-4098 | Yponomeutidae	Elda Araya	03-Jun-2006	Costa Rica	Alajuela	Area de Conservacion Guanacaste	Sector San Cristobal	Potrero Argentina	10.8902	-85.388	520
DHJPAR0011940	06-SRNP-21349	ASBC582-06	BOLD:AAA3684	627	0	4	EU396514	Yes	DHJPAR0011940	Microgastrinae	Apanteles	Apanteles osvaldoespinozai	Daniel H. Janzen	djanzen@sas.upenn.edu	Astraptes YESENN	06-SRNP-21349 | Hesperiidae	Lucia Rios	13-Jul-2006	Costa Rica	Guanacaste	Area de Conservacion Guanacaste	Sector Del Oro	Canyon Rio Mena	10.9962	-85.4556	560
DHJPAR0011941	06-SRNP-4044	ASBC583-06	BOLD:AAA3684	627	0	4	EU396515	Yes	DHJPAR0011941	Microgastrinae	Apanteles	Apanteles osvaldoespinozai	Daniel H. Janzen	djanzen@sas.upenn.edu	Astraptes YESENN	06-SRNP-4044 | Hesperiidae	Anabelle Cordoba	23-Jun-2006	Costa Rica	Alajuela	Area de Conservacion Guanacaste	Sector San Cristobal	Bosque Trampa Malaise	10.8628	-85.3846	815
DHJPAR0011942	06-SRNP-3419	ASBC584-06	BOLD:ACF3142	629	0	4	EU397529	Yes	DHJPAR0011942	Microgastrinae	Apanteles	Apanteles lilliammenae	Daniel H. Janzen	djanzen@sas.upenn.edu	Urbanus doryssusDHJ02	06-SRNP-3419 | Hesperiidae	Elda Araya	20-May-2006	Costa Rica	Alajuela	Area de Conservacion Guanacaste	Sector San Cristobal	Camino Brasilia	10.9305	-85.3722	500
DHJPAR0011943	06-SRNP-4050	ASBC585-06		605	15	3	EU397022	No	DHJPAR0011943	Microgastrinae	Apanteles	Apanteles bernardoespinozai	Daniel H. Janzen	djanzen@sas.upenn.edu	Astraptes alardus	06-SRNP-4050 | Hesperiidae	Elda Araya	09-Jun-2006	Costa Rica	Alajuela	Area de Conservacion Guanacaste	Sector San Cristobal	Bosque Trampa Malaise	10.8628	-85.3846	815
DHJPAR0011944	06-SRNP-41962	ASBC586-06	BOLD:AAD5542	626	1	4	EU397565	Yes	DHJPAR0011944	Microgastrinae	Apanteles	Apanteles juanvictori	Daniel H. Janzen	djanzen@sas.upenn.edu	Stenoma patensDHJ04	06-SRNP-41962 | Elachistidae	Minor Carmona	24-Jun-2006	Costa Rica	Alajuela	Area de Conservacion Guanacaste	Sector Rincon Rainforest	Sendero Llano	10.9028	-85.29	400
DHJPAR0011945	06-SRNP-3707	ASBC587-06	BOLD:AAA6181	627	0	4	EU396960	Yes	DHJPAR0011945	Microgastrinae	Apanteles	Apanteles diniamartinezae	Daniel H. Janzen	djanzen@sas.upenn.edu	Astraptes YESENN	06-SRNP-3707 | Hesperiidae	Gloria Sihezar	26-May-2006	Costa Rica	Alajuela	Area de Conservacion Guanacaste	Sector San Cristobal	Rio Blanco Abajo	10.9004	-85.3725	500
DHJPAR0011946	06-SRNP-3670	ASBC588-06	BOLD:AAC1190	627	0	4	EU396806	Yes	DHJPAR0011946	Microgastrinae	Apanteles	Apanteles robertoespinozai	Daniel H. Janzen	djanzen@sas.upenn.edu	Phostria Janzen03	06-SRNP-3670 | Crambidae	Anabelle Cordoba	21-May-2006	Costa Rica	Alajuela	Area de Conservacion Guanacaste	Sector San Cristobal	Sendero Palo Alto	10.8819	-85.3822	570
DHJPAR0011947	06-SRNP-3223	ASBC589-06	BOLD:ACF3142	627	0	4	EU397530	Yes	DHJPAR0011947	Microgastrinae	Apanteles	Apanteles lilliammenae	Daniel H. Janzen	djanzen@sas.upenn.edu	Urbanus doryssusDHJ02	06-SRNP-3223 | Hesperiidae	Elda Araya	21-May-2006	Costa Rica	Alajuela	Area de Conservacion Guanacaste	Sector San Cristobal	Camino Brasilia	10.9305	-85.3722	500
DHJPAR0011948	06-SRNP-3221	ASBC590-06	BOLD:ACF3142	627	0	4	EU397531	Yes	DHJPAR0011948	Microgastrinae	Apanteles	Apanteles lilliammenae	Daniel H. Janzen	djanzen@sas.upenn.edu	Urbanus doryssusDHJ02	06-SRNP-3221 | Hesperiidae	Elda Araya	26-May-2006	Costa Rica	Alajuela	Area de Conservacion Guanacaste	Sector San Cristobal	Camino Brasilia	10.9305	-85.3722	500
DHJPAR0011949	06-SRNP-21345	ASBC591-06	BOLD:AAA3684	627	0	4	EU396516	Yes	DHJPAR0011949	Microgastrinae	Apanteles	Apanteles osvaldoespinozai	Daniel H. Janzen	djanzen@sas.upenn.edu	Astraptes YESENN	06-SRNP-21345 | Hesperiidae	Roster Moraga	04-Jul-2006	Costa Rica	Guanacaste	Area de Conservacion Guanacaste	Sector Del Oro	Bosque Aguirre	11.0006	-85.438	620
DHJPAR0011950	06-SRNP-4234	ASBC592-06	BOLD:AAA3684	604	1	3	EU396517	Yes	DHJPAR0011950	Microgastrinae	Apanteles	Apanteles osvaldoespinozai	Daniel H. Janzen	djanzen@sas.upenn.edu	Astraptes INGCUP	06-SRNP-4234 | Hesperiidae	Elda Araya	26-Jun-2006	Costa Rica	Alajuela	Area de Conservacion Guanacaste	Sector San Cristobal	Finca San Gabriel	10.8777	-85.3934	645
DHJPAR0011951	06-SRNP-4841	ASBC593-06	BOLD:AAD2262	627	0	4	EU396938	Yes	DHJPAR0011951	Microgastrinae	Apanteles	Apanteles ciriloumanai	Daniel H. Janzen	djanzen@sas.upenn.edu	Bungalotis erythus	06-SRNP-4841 | Hesperiidae	Carolina Cano	08-Jul-2006	Costa Rica	Alajuela	Area de Conservacion Guanacaste	Sector San Cristobal	Finca San Gabriel	10.8777	-85.3934	645
DHJPAR0011952	06-SRNP-3216	ASBC594-06	BOLD:ACF3142	642	0	4	EU397532	Yes	DHJPAR0011952	Microgastrinae	Apanteles	Apanteles lilliammenae	Daniel H. Janzen	djanzen@sas.upenn.edu	Urbanus doryssusDHJ02	06-SRNP-3216 | Hesperiidae	Elda Araya	24-May-2006	Costa Rica	Alajuela	Area de Conservacion Guanacaste	Sector San Cristobal	Camino Brasilia	10.9305	-85.3722	500
DHJPAR0011953	06-SRNP-3219	ASBC595-06		290	0	3	EU397616	No	DHJPAR0011953	Microgastrinae	Apanteles	Apanteles eliethcantillanoae	Daniel H. Janzen	djanzen@sas.upenn.edu	Urbanus doryssusDHJ02	06-SRNP-3219 | Hesperiidae	Elda Araya	24-May-2006	Costa Rica	Alajuela	Area de Conservacion Guanacaste	Sector San Cristobal	Camino Brasilia	10.9305	-85.3722	500
DHJPAR0011954	06-SRNP-42121	ASBC596-06	BOLD:AAK1533	441	0	4	EU396755	No	DHJPAR0011954	Microgastrinae	Apanteles	Apanteles Rodriguez117	Daniel H. Janzen	djanzen@sas.upenn.edu	Stenoma patensDHJ04	06-SRNP-42121 | Elachistidae	Minor Carmona	08-Jul-2006	Costa Rica	Alajuela	Area de Conservacion Guanacaste	Sector Rincon Rainforest	Sendero Llano	10.9028	-85.29	400
DHJPAR0011955	06-SRNP-3740	ASBC597-06	BOLD:ACF3142	627	0	4	EU397533	Yes	DHJPAR0011955	Microgastrinae	Apanteles	Apanteles lilliammenae	Daniel H. Janzen	djanzen@sas.upenn.edu	Urbanus doryssusDHJ02	06-SRNP-3740 | Hesperiidae	Gloria Sihezar	26-May-2006	Costa Rica	Alajuela	Area de Conservacion Guanacaste	Sector San Cristobal	Sendero Palo Alto	10.8819	-85.3822	570
DHJPAR0011956	06-SRNP-3863	ASBC598-06	BOLD:ACF3142	627	0	4	EU397534	Yes	DHJPAR0011956	Microgastrinae	Apanteles	Apanteles lilliammenae	Daniel H. Janzen	djanzen@sas.upenn.edu	Urbanus doryssusDHJ02	06-SRNP-3863 | Hesperiidae	Elda Araya	26-May-2006	Costa Rica	Alajuela	Area de Conservacion Guanacaste	Sector San Cristobal	Rio Blanco Abajo	10.9004	-85.3725	500
DHJPAR0011957	06-SRNP-4081	ASBC599-06	BOLD:AAA7225	626	1	4	EU396897	Yes	DHJPAR0011957	Microgastrinae	Apanteles	Apanteles josecortesi	Daniel H. Janzen	djanzen@sas.upenn.edu	Nascus broteas	06-SRNP-4081 | Hesperiidae	Elda Araya	05-Jul-2006	Costa Rica	Alajuela	Area de Conservacion Guanacaste	Sector San Cristobal	Sendero Danta	10.8606	-85.3791	890
DHJPAR0011958	06-SRNP-4247	ASBC600-06	BOLD:AAA3684	626	1	4	EU396518	Yes	DHJPAR0011958	Microgastrinae	Apanteles	Apanteles osvaldoespinozai	Daniel H. Janzen	djanzen@sas.upenn.edu	Astraptes YESENN	06-SRNP-4247 | Hesperiidae	Anabelle Cordoba	29-Jun-2006	Costa Rica	Alajuela	Area de Conservacion Guanacaste	Sector San Cristobal	Finca San Gabriel	10.8777	-85.3934	645
DHJPAR0011959	06-SRNP-3222	ASBC601-06	BOLD:ACF3142	627	0	4	EU397535	Yes	DHJPAR0011959	Microgastrinae	Apanteles	Apanteles lilliammenae	Daniel H. Janzen	djanzen@sas.upenn.edu	Urbanus doryssusDHJ02	06-SRNP-3222 | Hesperiidae	Elda Araya	20-May-2006	Costa Rica	Alajuela	Area de Conservacion Guanacaste	Sector San Cristobal	Camino Brasilia	10.9305	-85.3722	500
DHJPAR0011960	06-SRNP-55769	ASBC602-06	BOLD:AAC8403	627	0	4	EU397641	Yes	DHJPAR0011960	Microgastrinae	Apanteles	Apanteles juanmatai	Daniel H. Janzen	djanzen@sas.upenn.edu	Phocides lilea	06-SRNP-55769 | Hesperiidae	Jose Alberto Sanchez	20-Apr-2006	Costa Rica	Guanacaste	Area de Conservacion Guanacaste	Sector Mundo Nuevo	Vado Licania	10.7722	-85.4122	470
DHJPAR0011961	06-SRNP-3390	ASBC603-06	BOLD:AAA3684	627	0	4	EU396519	Yes	DHJPAR0011961	Microgastrinae	Apanteles	Apanteles osvaldoespinozai	Daniel H. Janzen	djanzen@sas.upenn.edu	Astraptes YESENN	06-SRNP-3390 | Hesperiidae	Anabelle Cordoba	22-May-2006	Costa Rica	Alajuela	Area de Conservacion Guanacaste	Sector San Cristobal	Sendero Carmona	10.8762	-85.3863	670
DHJPAR0011962	06-SRNP-3359	ASBC604-06	BOLD:AAD6737	627	0	4	EU397323	Yes	DHJPAR0011962	Microgastrinae	Apanteles	Apanteles alvarougaldei	Daniel H. Janzen	djanzen@sas.upenn.edu	Bungalotis quadratum	06-SRNP-3359 | Hesperiidae	Osvaldo Espinoza	26-May-2006	Costa Rica	Alajuela	Area de Conservacion Guanacaste	Sector San Cristobal	Puente Palma	10.9163	-85.3787	460
DHJPAR0011963	06-SRNP-3983	ASBC605-06	BOLD:ACF3142	627	0	4	EU397536	Yes	DHJPAR0011963	Microgastrinae	Apanteles	Apanteles lilliammenae	Daniel H. Janzen	djanzen@sas.upenn.edu	Urbanus doryssusDHJ02	06-SRNP-3983 | Hesperiidae	Elda Araya	14-Jun-2006	Costa Rica	Alajuela	Area de Conservacion Guanacaste	Sector San Cristobal	Sendero Perdido	10.8794	-85.3861	620
DHJPAR0011964	06-SRNP-4456	ASBC606-06	BOLD:ACF3142	615	5	4	EU397023	Yes	DHJPAR0011964	Microgastrinae	Apanteles	Apanteles bernardoespinozai	Daniel H. Janzen	djanzen@sas.upenn.edu	Astraptes alardus	06-SRNP-4456 | Hesperiidae	Gloria Sihezar	03-Jul-2006	Costa Rica	Alajuela	Area de Conservacion Guanacaste	Sector San Cristobal	Vado Rio Cucaracho	10.8702	-85.3915	640
DHJPAR0011965	06-SRNP-3391	ASBC607-06	BOLD:AAA3684	625	2	4	EU396520	Yes	DHJPAR0011965	Microgastrinae	Apanteles	Apanteles osvaldoespinozai	Daniel H. Janzen	djanzen@sas.upenn.edu	Astraptes YESENN	06-SRNP-3391 | Hesperiidae	Anabelle Cordoba	19-May-2006	Costa Rica	Alajuela	Area de Conservacion Guanacaste	Sector San Cristobal	Sendero Carmona	10.8762	-85.3863	670
DHJPAR0011966	06-SRNP-4197	ASBC608-06	BOLD:AAA7014	626	1	4	EU397427	Yes	DHJPAR0011966	Microgastrinae	Apanteles	Apanteles anamartinezae	Daniel H. Janzen	djanzen@sas.upenn.edu	Atteva pustulella	06-SRNP-4197 | Yponomeutidae	Yessenia Mendoza	12-Jun-2006	Costa Rica	Guanacaste	Area de Conservacion Guanacaste	Los Angeles	Tajo Angeles	10.8647	-85.4153	540
DHJPAR0011967	06-SRNP-3814	ASBC609-06	BOLD:ACF3142	657	0	6	EU397537	Yes	DHJPAR0011967	Microgastrinae	Apanteles	Apanteles lilliammenae	Daniel H. Janzen	djanzen@sas.upenn.edu	Urbanus doryssusDHJ02	06-SRNP-3814 | Hesperiidae	Anabelle Cordoba	13-Jun-2006	Costa Rica	Alajuela	Area de Conservacion Guanacaste	Sector San Cristobal	Sendero Carmona	10.8762	-85.3863	670
DHJPAR0011968	06-SRNP-41736	ASBC610-06	BOLD:AAC1190	627	0	4	EU396805	Yes	DHJPAR0011968	Microgastrinae	Apanteles	Apanteles robertoespinozai	Daniel H. Janzen	djanzen@sas.upenn.edu	Desmia 98-SRNP-2068	06-SRNP-41736 | Crambidae	Jose Perez	21-May-2006	Costa Rica	Alajuela	Area de Conservacion Guanacaste	Sector Rincon Rainforest	Montanya Figueres	10.8837	-85.2908	460
DHJPAR0011969	06-SRNP-55718	ASBC611-06	BOLD:AAC8403	627	0	4	EU397638	Yes	DHJPAR0011969	Microgastrinae	Apanteles	Apanteles juanmatai	Daniel H. Janzen	djanzen@sas.upenn.edu	Phocides lilea	06-SRNP-55718 | Hesperiidae	Mariano Pereira	22-Apr-2006	Costa Rica	Guanacaste	Area de Conservacion Guanacaste	Sector Mundo Nuevo	Porton Rivas	10.7586	-85.3727	570
DHJPAR0011970	06-SRNP-55797	ASBC612-06	BOLD:AAA2143	626	1	4	EU397130	Yes	DHJPAR0011970	Microgastrinae	Apanteles	Apanteles manuelzumbadoi	Daniel H. Janzen	djanzen@sas.upenn.edu	Telemiades fides	06-SRNP-55797 | Hesperiidae	Mariano Pereira	10-May-2006	Costa Rica	Guanacaste	Area de Conservacion Guanacaste	Sector Mundo Nuevo	Vado Miramonte	10.7718	-85.434	305
DHJPAR0011971	06-SRNP-55956	ASBC613-06	BOLD:AAB2228	627	0	4	EU397290	Yes	DHJPAR0011971	Microgastrinae	Apanteles	Apanteles randallgarciai	Daniel H. Janzen	djanzen@sas.upenn.edu	Phocides belus	06-SRNP-55956 | Hesperiidae	Mariano Pereira	01-Jun-2006	Costa Rica	Guanacaste	Area de Conservacion Guanacaste	Sector Mundo Nuevo	Porton Rivas	10.7586	-85.3727	570
DHJPAR0011972	06-SRNP-56085	ASBC614-06		606	14	4	EU397020	No	DHJPAR0011972	Microgastrinae	Apanteles	Apanteles bernardoespinozai	Daniel H. Janzen	djanzen@sas.upenn.edu	Astraptes alardus	06-SRNP-56085 | Hesperiidae	Jose Cortez	23-Jun-2006	Costa Rica	Guanacaste	Area de Conservacion Guanacaste	Sector Mundo Nuevo	Vado Huacas	10.7553	-85.3912	490
DHJPAR0011973	06-SRNP-55956	ASBC615-06	BOLD:AAB2228	627	0	4	EU397291	Yes	DHJPAR0011973	Microgastrinae	Apanteles	Apanteles randallgarciai	Daniel H. Janzen	djanzen@sas.upenn.edu	Phocides belus	06-SRNP-55956 | Hesperiidae	Mariano Pereira	01-Jun-2006	Costa Rica	Guanacaste	Area de Conservacion Guanacaste	Sector Mundo Nuevo	Porton Rivas	10.7586	-85.3727	570
DHJPAR0011974	06-SRNP-41520	ASBC616-06	BOLD:AAA6181	627	0	4	EU396952	Yes	DHJPAR0011974	Microgastrinae	Apanteles	Apanteles diniamartinezae	Daniel H. Janzen	djanzen@sas.upenn.edu	Astraptes INGCUP	06-SRNP-41520 | Hesperiidae	Jose Perez	29-May-2006	Costa Rica	Alajuela	Area de Conservacion Guanacaste	Sector Rincon Rainforest	Finca Aurita	10.8841	-85.2573	460
DHJPAR0011975	06-SRNP-20663	ASBC617-06	BOLD:ACK4614	625	2	3	EU397381	Yes	DHJPAR0011975	Microgastrinae	Apanteles	Apanteles freddyquesadai	Daniel H. Janzen	djanzen@sas.upenn.edu	Gorgythion begga pyralina	06-SRNP-20663 | Hesperiidae	Lucia Rios	24-Mar-2006	Costa Rica	Guanacaste	Area de Conservacion Guanacaste	Sector Del Oro	Uncaria	11.0175	-85.4744	370
DHJPAR0011976	06-SRNP-55774	ASBC618-06	BOLD:AAC8403	627	0	4	EU397639	Yes	DHJPAR0011976	Microgastrinae	Apanteles	Apanteles juanmatai	Daniel H. Janzen	djanzen@sas.upenn.edu	Phocides lilea	06-SRNP-55774 | Hesperiidae	Mariano Pereira	24-Apr-2006	Costa Rica	Guanacaste	Area de Conservacion Guanacaste	Sector Mundo Nuevo	Porton Rivas	10.7586	-85.3727	570
DHJPAR0011977	06-SRNP-55804	ASBC619-06	BOLD:ABX6006	627	0	4	EU397413	Yes	DHJPAR0011977	Microgastrinae	Apanteles	Apanteles luislopezi	Daniel H. Janzen	djanzen@sas.upenn.edu	Cerconota Janzen104	06-SRNP-55804 | Elachistidae	Jose Cortez	25-Apr-2006	Costa Rica	Guanacaste	Area de Conservacion Guanacaste	Sector Mundo Nuevo	Vado Miramonte	10.7718	-85.434	305
DHJPAR0011978	06-SRNP-55645	ASBC620-06	BOLD:AAC8403	627	0	4	EU397640	Yes	DHJPAR0011978	Microgastrinae	Apanteles	Apanteles juanmatai	Daniel H. Janzen	djanzen@sas.upenn.edu	Phocides lilea	06-SRNP-55645 | Hesperiidae	Mariano Pereira	22-Apr-2006	Costa Rica	Guanacaste	Area de Conservacion Guanacaste	Sector Mundo Nuevo	Vado Agria	10.7588	-85.3754	560
DHJPAR0011979	06-SRNP-55796	ASBC621-06	BOLD:AAA2143	627	0	4	EU397131	Yes	DHJPAR0011979	Microgastrinae	Apanteles	Apanteles manuelzumbadoi	Daniel H. Janzen	djanzen@sas.upenn.edu	Telemiades fides	06-SRNP-55796 | Hesperiidae	Mariano Pereira	05-May-2006	Costa Rica	Guanacaste	Area de Conservacion Guanacaste	Sector Mundo Nuevo	Vado Miramonte	10.7718	-85.434	305
DHJPAR0012026	06-SRNP-46451	ASBAC1000-06	BOLD:AAB4227	656	0	2	EU396475	Yes	DHJPAR0012026	Microgastrinae	Apanteles	Apanteles anabellecordobae	Daniel H. Janzen	djanzen@sas.upenn.edu	Achlyodes busirus	06-SRNP-46451 | Hesperiidae	Yendry Ruiz	13-Aug-2006	Costa Rica	Guanacaste	Area de Conservacion Guanacaste	Sector Cacao	Quebrada Heliconia	10.8858	-85.4922	390
DHJPAR0012028	06-SRNP-6060	ASBAC1002-06	BOLD:AAA6181	657	0	2	EU396953	Yes	DHJPAR0012028	Microgastrinae	Apanteles	Apanteles diniamartinezae	Daniel H. Janzen	djanzen@sas.upenn.edu	Astraptes YESENN	06-SRNP-6060 | Hesperiidae	Elda Araya	07-Aug-2006	Costa Rica	Alajuela	Area de Conservacion Guanacaste	Sector San Cristobal	Camino Brasilia	10.9305	-85.3722	500
DHJPAR0012029	06-SRNP-5170	ASBAC1003-06		0		3		No	DHJPAR0012029	Microgastrinae	Apanteles		Daniel H. Janzen	djanzen@sas.upenn.edu	Astraptes SENNOV	06-SRNP-5170 | Hesperiidae	Carolina Cano	19-Jul-2006	Costa Rica	Alajuela	Area de Conservacion Guanacaste	Sector San Cristobal	Finca San Gabriel	10.8777	-85.3934	645
DHJPAR0012030	06-SRNP-6360	ASBAC1004-06	BOLD:AAB2976	657	0	2	EU396818	Yes	DHJPAR0012030	Microgastrinae	Apanteles	Apanteles adrianaguilarae	Daniel H. Janzen	djanzen@sas.upenn.edu	Anacrusis nephrodes	06-SRNP-6360 | Tortricidae	Gloria Sihezar	30-Aug-2006	Costa Rica	Alajuela	Area de Conservacion Guanacaste	Sector San Cristobal	Puente Palma	10.9163	-85.3787	460
DHJPAR0012031	06-SRNP-46117	ASBAC1005-06	BOLD:AAB4524	657	0	2	EU397397	Yes	DHJPAR0012031	Microgastrinae	Apanteles	Apanteles leninguandamuzi	Daniel H. Janzen	djanzen@sas.upenn.edu	Stenoma byssina	06-SRNP-46117 | Elachistidae	Manuel Pereira	29-Jul-2006	Costa Rica	Guanacaste	Area de Conservacion Guanacaste	Sector Cacao	Quebrada Otilio	10.89	-85.4797	550
DHJPAR0012032	06-SRNP-33165	ASBAC1006-06	BOLD:AAA7014	657	0	2	EU397421	Yes	DHJPAR0012032	Microgastrinae	Apanteles	Apanteles anamartinezae	Daniel H. Janzen	djanzen@sas.upenn.edu	Atteva zebra	06-SRNP-33165 | Yponomeutidae	Calixto Moraga	16-Aug-2006	Costa Rica	Guanacaste	Area de Conservacion Guanacaste	Sector Pitilla	Coneja	11.0153	-85.3977	415
DHJPAR0012033	06-SRNP-33302	ASBAC1007-06	BOLD:AAE6871	657	0	2	EU397491	Yes	DHJPAR0012033	Microgastrinae	Apanteles	Apanteles minorcarmonai	Daniel H. Janzen	djanzen@sas.upenn.edu	Aguna Burns01	06-SRNP-33302 | Hesperiidae	Manuel Rios	23-Aug-2006	Costa Rica	Guanacaste	Area de Conservacion Guanacaste	Sector Pitilla	Sendero Laguna	10.9888	-85.4234	680
DHJPAR0012034	06-SRNP-46337	ASBAC1008-06	BOLD:AAA6181	657	0	2	EU396954	Yes	DHJPAR0012034	Microgastrinae	Apanteles	Apanteles diniamartinezae	Daniel H. Janzen	djanzen@sas.upenn.edu	Astraptes YESENN	06-SRNP-46337 | Hesperiidae	Harry Ramirez	17-Aug-2006	Costa Rica	Guanacaste	Area de Conservacion Guanacaste	Sector Cacao	Cuesta Caimito	10.8908	-85.4719	640
DHJPAR0012035	06-SRNP-46119	ASBAC1009-06	BOLD:AAB4524	657	0	2	EU397398	Yes	DHJPAR0012035	Microgastrinae	Apanteles	Apanteles leninguandamuzi	Daniel H. Janzen	djanzen@sas.upenn.edu	Stenoma byssina	06-SRNP-46119 | Elachistidae	Manuel Pereira	29-Jul-2006	Costa Rica	Guanacaste	Area de Conservacion Guanacaste	Sector Cacao	Quebrada Otilio	10.89	-85.4797	550
DHJPAR0012036	06-SRNP-5612	ASBAC1010-06	BOLD:AAA7225	657	0	2	EU396896	Yes	DHJPAR0012036	Microgastrinae	Apanteles	Apanteles josecortesi	Daniel H. Janzen	djanzen@sas.upenn.edu	Nascus broteas	06-SRNP-5612 | Hesperiidae	Gloria Sihezar	30-Jul-2006	Costa Rica	Alajuela	Area de Conservacion Guanacaste	Sector San Cristobal	Puente Palma	10.9163	-85.3787	460
DHJPAR0012037	06-SRNP-55788	ASBAC1011-06	BOLD:AAA8844	657	0	2	EU397247	Yes	DHJPAR0012037	Microgastrinae	Apanteles	Apanteles jorgecortesi	Daniel H. Janzen	djanzen@sas.upenn.edu	Stenoma Janzen07	06-SRNP-55788 | Elachistidae	Mariano Pereira	26-Jun-2006	Costa Rica	Guanacaste	Area de Conservacion Guanacaste	Sector Mundo Nuevo	Porton Rivas	10.7586	-85.3727	570
DHJPAR0012038	06-SRNP-45830	ASBAC1012-06	BOLD:AAA6181	657	0	2	EU396955	Yes	DHJPAR0012038	Microgastrinae	Apanteles	Apanteles diniamartinezae	Daniel H. Janzen	djanzen@sas.upenn.edu	Astraptes SENNOV	06-SRNP-45830 | Hesperiidae	Yendry Ruiz	21-Jul-2006	Costa Rica	Guanacaste	Area de Conservacion Guanacaste	Sector Cacao	Quebrada Otilio	10.89	-85.4797	550
DHJPAR0012039	06-SRNP-46122	ASBAC1013-06	BOLD:AAB4524	657	0	2	EU397399	Yes	DHJPAR0012039	Microgastrinae	Apanteles	Apanteles leninguandamuzi	Daniel H. Janzen	djanzen@sas.upenn.edu	Stenoma byssina	06-SRNP-46122 | Elachistidae	Manuel Pereira	30-Jul-2006	Costa Rica	Guanacaste	Area de Conservacion Guanacaste	Sector Cacao	Quebrada Otilio	10.89	-85.4797	550
DHJPAR0012040	06-SRNP-22216	ASBAC1014-06	BOLD:AAA6181	657	0	2	EU396956	Yes	DHJPAR0012040	Microgastrinae	Apanteles	Apanteles diniamartinezae	Daniel H. Janzen	djanzen@sas.upenn.edu	Astraptes YESENN	06-SRNP-22216 | Hesperiidae	Lucia Rios	09-Aug-2006	Costa Rica	Guanacaste	Area de Conservacion Guanacaste	Sector Del Oro	Puente Mena	11.0456	-85.4574	280
DHJPAR0012041	06-SRNP-5440	ASBAC1015-06	BOLD:AAA6181	657	0	2	EU396957	Yes	DHJPAR0012041	Microgastrinae	Apanteles	Apanteles diniamartinezae	Daniel H. Janzen	djanzen@sas.upenn.edu	Astraptes YESENN	06-SRNP-5440 | Hesperiidae	Osvaldo Espinoza	25-Jul-2006	Costa Rica	Alajuela	Area de Conservacion Guanacaste	Sector San Cristobal	Camino Brasilia	10.9305	-85.3722	500
DHJPAR0012042	06-SRNP-42312	ASBAC1016-06	BOLD:ACE8120	657	0	2	EU397220	Yes	DHJPAR0012042	Microgastrinae	Apanteles	Apanteles jesusugaldei	Daniel H. Janzen	djanzen@sas.upenn.edu	Aguna Burns02	06-SRNP-42312 | Hesperiidae	Jose Perez	23-Jul-2006	Costa Rica	Alajuela	Area de Conservacion Guanacaste	Sector Rincon Rainforest	Sendero Bejuco	10.7671	-85.5966	180
DHJPAR0012043	06-SRNP-42258	ASBAC1017-06	BOLD:ACE8120	657	0	2	EU397221	Yes	DHJPAR0012043	Microgastrinae	Apanteles	Apanteles jesusugaldei	Daniel H. Janzen	djanzen@sas.upenn.edu	Aguna Burns02	06-SRNP-42258 | Hesperiidae	Minor Carmona	25-Jul-2006	Costa Rica	Alajuela	Area de Conservacion Guanacaste	Sector Rincon Rainforest	Cabanya	10.877	-85.2308	340
DHJPAR0012044	06-SRNP-5509	ASBAC1018-06	BOLD:AAB2664	591	1	4	EU396603	Yes	DHJPAR0012044	Microgastrinae	Apanteles	Apanteles ruthfrancoae	Daniel H. Janzen	djanzen@sas.upenn.edu	Staphylus caribbea	06-SRNP-5509 | Hesperiidae	Anabelle Cordoba	26-Jul-2006	Costa Rica	Alajuela	Area de Conservacion Guanacaste	Sector San Cristobal	Camino Brasilia	10.9305	-85.3722	500
DHJPAR0012045	06-SRNP-42259	ASBAC1019-06	BOLD:ACE8120	657	0	2	EU397222	Yes	DHJPAR0012045	Microgastrinae	Apanteles	Apanteles jesusugaldei	Daniel H. Janzen	djanzen@sas.upenn.edu	Aguna Burns02	06-SRNP-42259 | Hesperiidae	Minor Carmona	21-Jul-2006	Costa Rica	Alajuela	Area de Conservacion Guanacaste	Sector Rincon Rainforest	Cabanya	10.877	-85.2308	340
DHJPAR0012046	06-SRNP-6072	ASBAC1020-06	BOLD:AAA6181	657	0	2	EU396958	Yes	DHJPAR0012046	Microgastrinae	Apanteles	Apanteles diniamartinezae	Daniel H. Janzen	djanzen@sas.upenn.edu	Astraptes LOHAMP	06-SRNP-6072 | Hesperiidae	Carolina Cano	14-Aug-2006	Costa Rica	Alajuela	Area de Conservacion Guanacaste	Sector San Cristobal	Camino Brasilia	10.9305	-85.3722	500
DHJPAR0012047	06-SRNP-5464	ASBAC1021-06	BOLD:ABX6539	657	0	2	EU396647	Yes	DHJPAR0012047	Microgastrinae	Apanteles	Apanteles manuelpereirai	Daniel H. Janzen	djanzen@sas.upenn.edu	Telemiades antiope	06-SRNP-5464 | Hesperiidae	Gloria Sihezar	22-Jul-2006	Costa Rica	Alajuela	Area de Conservacion Guanacaste	Sector San Cristobal	Camino Brasilia	10.9305	-85.3722	500
DHJPAR0012049	06-SRNP-35285	ASBAC1023-06	BOLD:AAC1179	657	0	2	EU396773	Yes	DHJPAR0012049	Microgastrinae	Apanteles	Apanteles vannesabrenesae	Daniel H. Janzen	djanzen@sas.upenn.edu	Elachistidae 06-SRNP-35285	06-SRNP-35285 | Elachistidae	Dunia Garcia	28-Jun-2006	Costa Rica	Guanacaste	Area de Conservacion Guanacaste	Sector Cacao	Sendero Derrumbe	10.9292	-85.4643	1220
DHJPAR0012050	06-SRNP-5727	ASBAC1024-06	BOLD:AAB4524	657	0	2	EU397400	Yes	DHJPAR0012050	Microgastrinae	Apanteles	Apanteles leninguandamuzi	Daniel H. Janzen	djanzen@sas.upenn.edu	Stenoma byssina	06-SRNP-5727 | Elachistidae	Anabelle Cordoba	05-Aug-2006	Costa Rica	Alajuela	Area de Conservacion Guanacaste	Sector San Cristobal	Finca San Gabriel	10.8777	-85.3934	645
DHJPAR0012051	06-SRNP-55598	ASBAC1025-06	BOLD:AAA2143	657	0	2	EU397132	Yes	DHJPAR0012051	Microgastrinae	Apanteles	Apanteles manuelzumbadoi	Daniel H. Janzen	djanzen@sas.upenn.edu	Telemiades fides	06-SRNP-55598 | Hesperiidae	Jose Alberto Sanchez	09-Jul-2006	Costa Rica	Guanacaste	Area de Conservacion Guanacaste	Sector Mundo Nuevo	Quebrada Tibio Perla	10.7626	-85.4298	330
DHJPAR0012052	06-SRNP-45547	ASBAC1026-06	BOLD:AAA3684	657	0	2	EU396510	Yes	DHJPAR0012052	Microgastrinae	Apanteles	Apanteles osvaldoespinozai	Daniel H. Janzen	djanzen@sas.upenn.edu	Astraptes SENNOV	06-SRNP-45547 | Hesperiidae	Harry Ramirez	24-Jul-2006	Costa Rica	Guanacaste	Area de Conservacion Guanacaste	Sector Cacao	Cuesta Caimito	10.8908	-85.4719	640
DHJPAR0012053	06-SRNP-35285	ASBAC1027-06	BOLD:AAC1179	657	0	2	EU396774	Yes	DHJPAR0012053	Microgastrinae	Apanteles	Apanteles vannesabrenesae	Daniel H. Janzen	djanzen@sas.upenn.edu	Elachistidae 06-SRNP-35285	06-SRNP-35285 | Elachistidae	Dunia Garcia	28-Jun-2006	Costa Rica	Guanacaste	Area de Conservacion Guanacaste	Sector Cacao	Sendero Derrumbe	10.9292	-85.4643	1220
DHJPAR0012054	06-SRNP-5585	ASBAC1028-06	BOLD:AAB2976	657	0	2	EU396819	Yes	DHJPAR0012054	Microgastrinae	Apanteles	Apanteles adrianaguilarae	Daniel H. Janzen	djanzen@sas.upenn.edu	Anacrusis nephrodes	06-SRNP-5585 | Tortricidae	Elda Araya	02-Aug-2006	Costa Rica	Alajuela	Area de Conservacion Guanacaste	Sector San Cristobal	Sendero Perdido	10.8794	-85.3861	620
DHJPAR0012055	06-SRNP-42657	ASBAC1029-06	BOLD:AAA6181	631	0	1	EU396959	No	DHJPAR0012055	Microgastrinae	Apanteles	Apanteles diniamartinezae	Daniel H. Janzen	djanzen@sas.upenn.edu	Astraptes YESENN	06-SRNP-42657 | Hesperiidae	Minor Carmona	22-Aug-2006	Costa Rica	Alajuela	Area de Conservacion Guanacaste	Sector Rincon Rainforest	Sendero Anonas	10.9053	-85.2788	405
DHJPAR0012056	06-SRNP-33159	ASBAC1030-06	BOLD:AAA8844	657	0	2	EU397248	Yes	DHJPAR0012056	Microgastrinae	Apanteles	Apanteles jorgecortesi	Daniel H. Janzen	djanzen@sas.upenn.edu	Stenoma Janzen07	06-SRNP-33159 | Elachistidae	Calixto Moraga	16-Aug-2006	Costa Rica	Guanacaste	Area de Conservacion Guanacaste	Sector Pitilla	Coneja	11.0153	-85.3977	415
DHJPAR0012057	06-SRNP-32949	ASBAC1031-06	BOLD:AAA3684	657	0	2	EU396511	Yes	DHJPAR0012057	Microgastrinae	Apanteles	Apanteles osvaldoespinozai	Daniel H. Janzen	djanzen@sas.upenn.edu	Astraptes YESENN	06-SRNP-32949 | Hesperiidae	Wilberth Araya Alegria	15-Aug-2006	Costa Rica	Guanacaste	Area de Conservacion Guanacaste	Sector Pitilla	Sendero Carica	10.9928	-85.4294	660
DHJPAR0012058	06-SRNP-46049	ASBAC1032-06	BOLD:AAA3684	657	0	2	EU396512	Yes	DHJPAR0012058	Microgastrinae	Apanteles	Apanteles osvaldoespinozai	Daniel H. Janzen	djanzen@sas.upenn.edu	Astraptes SENNOV	06-SRNP-46049 | Hesperiidae	Dunia Garcia	22-Aug-2006	Costa Rica	Guanacaste	Area de Conservacion Guanacaste	Sector Cacao	Quebrada Otilio	10.89	-85.4797	550
DHJPAR0012059	06-SRNP-32791	ASBAC1033-06	BOLD:AAD6505	657	0	2	EU397521	Yes	DHJPAR0012059	Microgastrinae	Apanteles	Apanteles petronariosae	Daniel H. Janzen	djanzen@sas.upenn.edu	Ouleus dilla baru	06-SRNP-32791 | Hesperiidae	Manuel Rios	03-Aug-2006	Costa Rica	Guanacaste	Area de Conservacion Guanacaste	Sector Pitilla	Sendero Laguna	10.9888	-85.4234	680
DHJPAR0012060	06-SRNP-46117	ASBAC1034-06	BOLD:AAB4524	657	0	2	EU397401	Yes	DHJPAR0012060	Microgastrinae	Apanteles	Apanteles leninguandamuzi	Daniel H. Janzen	djanzen@sas.upenn.edu	Stenoma byssina	06-SRNP-46117 | Elachistidae	Manuel Pereira	29-Jul-2006	Costa Rica	Guanacaste	Area de Conservacion Guanacaste	Sector Cacao	Quebrada Otilio	10.89	-85.4797	550
DHJPAR0012061	06-SRNP-32855	ASBAC1035-06	BOLD:AAF8074	657	0	2	EU397606	Yes	DHJPAR0012061	Microgastrinae	Apanteles	Apanteles luisgaritai	Daniel H. Janzen	djanzen@sas.upenn.edu	Desmia see description	06-SRNP-32855 | Crambidae	Wilberth Araya Alegria	27-Jul-2006	Costa Rica	Guanacaste	Area de Conservacion Guanacaste	Sector Pitilla	Sendero Nacho	10.9845	-85.4248	710
DHJPAR0012062	06-SRNP-5011	ASBAC1036-06	BOLD:AAJ1386	649	0	2	EU396770	Yes	DHJPAR0012062	Microgastrinae	Apanteles	Apanteles Rodriguez121	Daniel H. Janzen	djanzen@sas.upenn.edu	Macrosoma cascaria	06-SRNP-5011 | Hedylidae	Yessenia Mendoza	19-Jul-2006	Costa Rica	Alajuela	Area de Conservacion Guanacaste	Sector San Cristobal	Sitio San Geronimo	10.873	-85.3814	680
DHJPAR0012106	06-SRNP-6238	ASBAC1080-06	BOLD:AAC1190	657	0	2	JQ852078	Yes	DHJPAR0012106	Microgastrinae	Apanteles	Apanteles Rodriguez14 error	Daniel H. Janzen	djanzen@sas.upenn.edu	same as 06-1405	Crambidae	Anabelle Cordoba	14-Aug-2006	Costa Rica	Alajuela	Area de Conservacion Guanacaste	Sector San Cristobal	San Gabriel
DHJPAR0012212	86-SRNP-556	ASBC675-07		0		0		No	DHJPAR0012212	Microgastrinae	Apanteles		Daniel H. Janzen	djanzen@sas.upenn.edu	malaise-trapped	86-SRNP-556 | malaise-trapped	I.D.Gauld and D.H.Janzen		Costa Rica	Guanacaste	Area de Conservacion Guanacaste	Sector Santa Rosa	Bosque San Emilio	10.8439	-85.6138	300
DHJPAR0012213	86-SRNP-557	ASBC676-07		0		0		No	DHJPAR0012213	Microgastrinae	Apanteles		Daniel H. Janzen	djanzen@sas.upenn.edu	malaise-trapped	86-SRNP-557 | malaise-trapped	I.D.Gauld and D.H.Janzen		Costa Rica	Guanacaste	Area de Conservacion Guanacaste	Sector Santa Rosa	Bosque San Emilio	10.8439	-85.6138	300
DHJPAR0012214	85-SRNP-667	ASBC677-07		0		0		No	DHJPAR0012214	Microgastrinae	Apanteles		Daniel H. Janzen	djanzen@sas.upenn.edu	malaise-trapped	85-SRNP-667 | malaise-trapped	I.D.Gauld and D.H.Janzen		Costa Rica	Guanacaste	Area de Conservacion Guanacaste	Sector Santa Rosa	Bosque Humedo	10.8514	-85.608	290
DHJPAR0012215	85-SRNP-668	ASBC678-07		0		0		No	DHJPAR0012215	Microgastrinae	Apanteles		Daniel H. Janzen	djanzen@sas.upenn.edu	malaise-trapped	85-SRNP-668 | malaise-trapped	I.D.Gauld and D.H.Janzen		Costa Rica	Guanacaste	Area de Conservacion Guanacaste	Sector Santa Rosa	Bosque Humedo	10.8514	-85.608	290
DHJPAR0012216	85-SRNP-669	ASBC679-07		0		0		No	DHJPAR0012216	Microgastrinae	Apanteles		Daniel H. Janzen	djanzen@sas.upenn.edu	malaise-trapped	85-SRNP-669 | malaise-trapped	I.D.Gauld and D.H.Janzen		Costa Rica	Guanacaste	Area de Conservacion Guanacaste	Sector Santa Rosa	Bosque Humedo	10.8514	-85.608	290
DHJPAR0012217	86-SRNP-558	ASBC680-07		0		0		No	DHJPAR0012217	Microgastrinae	Apanteles		Daniel H. Janzen	djanzen@sas.upenn.edu	malaise-trapped	86-SRNP-558 | malaise-trapped	I.D.Gauld and D.H.Janzen		Costa Rica	Guanacaste	Area de Conservacion Guanacaste	Sector Santa Rosa	Area Administrativa	10.8376	-85.6187	295
DHJPAR0012218	86-SRNP-559	ASBC681-07		0		0		No	DHJPAR0012218	Microgastrinae	Apanteles		Daniel H. Janzen	djanzen@sas.upenn.edu	malaise-trapped	86-SRNP-559 | malaise-trapped	I.D.Gauld and D.H.Janzen		Costa Rica	Guanacaste	Area de Conservacion Guanacaste	Sector Santa Rosa	Area Administrativa	10.8376	-85.6187	295
DHJPAR0012219	86-SRNP-560	ASBC682-07		0		0		No	DHJPAR0012219	Microgastrinae	Apanteles		Daniel H. Janzen	djanzen@sas.upenn.edu	malaise-trapped	86-SRNP-560 | malaise-trapped	I.D.Gauld and D.H.Janzen		Costa Rica	Guanacaste	Area de Conservacion Guanacaste	Sector Santa Rosa	Area Administrativa	10.8376	-85.6187	295
DHJPAR0012220	86-SRNP-561	ASBC683-07		0		0		No	DHJPAR0012220	Microgastrinae	Apanteles		Daniel H. Janzen	djanzen@sas.upenn.edu	malaise-trapped	86-SRNP-561 | malaise-trapped	I.D.Gauld and D.H.Janzen		Costa Rica	Guanacaste	Area de Conservacion Guanacaste	Sector Santa Rosa	Area Administrativa	10.8376	-85.6187	295
DHJPAR0012221	86-SRNP-562	ASBC684-07		0		0		No	DHJPAR0012221	Microgastrinae	Apanteles		Daniel H. Janzen	djanzen@sas.upenn.edu	malaise-trapped	86-SRNP-562 | malaise-trapped	I.D.Gauld and D.H.Janzen		Costa Rica	Guanacaste	Area de Conservacion Guanacaste	Sector Santa Rosa	Area Administrativa	10.8376	-85.6187	295
DHJPAR0012222	86-SRNP-563	ASBC685-07		0		0		No	DHJPAR0012222	Microgastrinae	Apanteles		Daniel H. Janzen	djanzen@sas.upenn.edu	malaise-trapped	86-SRNP-563 | malaise-trapped	I.D.Gauld and D.H.Janzen		Costa Rica	Guanacaste	Area de Conservacion Guanacaste	Sector Santa Rosa	Area Administrativa	10.8376	-85.6187	295
DHJPAR0012223	86-SRNP-564	ASBC686-07		0		0		No	DHJPAR0012223	Microgastrinae	Apanteles		Daniel H. Janzen	djanzen@sas.upenn.edu	malaise-trapped	86-SRNP-564 | malaise-trapped	I.D.Gauld and D.H.Janzen		Costa Rica	Guanacaste	Area de Conservacion Guanacaste	Sector Santa Rosa	Area Administrativa	10.8376	-85.6187	295
DHJPAR0012225	86-SRNP-566	ASBC688-07		0		0		No	DHJPAR0012225	Microgastrinae	Apanteles		Daniel H. Janzen	djanzen@sas.upenn.edu	malaise-trapped	86-SRNP-566 | malaise-trapped	I.D.Gauld and D.H.Janzen		Costa Rica	Guanacaste	Area de Conservacion Guanacaste	Sector Santa Rosa	Area Administrativa	10.8376	-85.6187	295
DHJPAR0012226	86-SRNP-567	ASBC689-07		0		0		No	DHJPAR0012226	Microgastrinae	Apanteles		Daniel H. Janzen	djanzen@sas.upenn.edu	malaise-trapped	86-SRNP-567 | malaise-trapped	I.D.Gauld and D.H.Janzen		Costa Rica	Guanacaste	Area de Conservacion Guanacaste	Sector Santa Rosa	Area Administrativa	10.8376	-85.6187	295
DHJPAR0012227	85-SRNP-670	ASBC690-07		0		0		No	DHJPAR0012227	Microgastrinae	Apanteles		Daniel H. Janzen	djanzen@sas.upenn.edu	malaise-trapped	85-SRNP-670 | malaise-trapped	I.D.Gauld and D.H.Janzen		Costa Rica	Guanacaste	Area de Conservacion Guanacaste	Sector Santa Rosa	Bosque San Emilio	10.8439	-85.6138	300
DHJPAR0012229	85-SRNP-672	ASBC692-07		0		0		No	DHJPAR0012229	Microgastrinae	Apanteles		Daniel H. Janzen	djanzen@sas.upenn.edu	malaise-trapped	85-SRNP-672 | malaise-trapped	I.D.Gauld and D.H.Janzen		Costa Rica	Guanacaste	Area de Conservacion Guanacaste	Sector Santa Rosa	Bosque San Emilio	10.8439	-85.6138	300
DHJPAR0012230	86-SRNP-568	ASBC693-07		0		0		No	DHJPAR0012230	Microgastrinae	Apanteles		Daniel H. Janzen	djanzen@sas.upenn.edu	malaise-trapped	86-SRNP-568 | malaise-trapped	I.D.Gauld and D.H.Janzen		Costa Rica	Guanacaste	Area de Conservacion Guanacaste	Sector Santa Rosa	Bosque San Emilio	10.8439	-85.6138	300
DHJPAR0012231	86-SRNP-569	ASBC694-07		0		0		No	DHJPAR0012231	Microgastrinae	Apanteles		Daniel H. Janzen	djanzen@sas.upenn.edu	malaise-trapped	86-SRNP-569 | malaise-trapped	I.D.Gauld and D.H.Janzen		Costa Rica	Guanacaste	Area de Conservacion Guanacaste	Sector Santa Rosa	Bosque San Emilio	10.8439	-85.6138	300
DHJPAR0012232	86-SRNP-570	ASBC695-07		0		0		No	DHJPAR0012232	Microgastrinae	Apanteles		Daniel H. Janzen	djanzen@sas.upenn.edu	malaise-trapped	86-SRNP-570 | malaise-trapped	I.D.Gauld and D.H.Janzen		Costa Rica	Guanacaste	Area de Conservacion Guanacaste	Sector Santa Rosa	Bosque San Emilio	10.8439	-85.6138	300
DHJPAR0012233	86-SRNP-571	ASBC696-07		0		0		No	DHJPAR0012233	Microgastrinae	Apanteles		Daniel H. Janzen	djanzen@sas.upenn.edu	malaise-trapped	86-SRNP-571 | malaise-trapped	I.D.Gauld and D.H.Janzen		Costa Rica	Guanacaste	Area de Conservacion Guanacaste	Sector Santa Rosa	Bosque San Emilio	10.8439	-85.6138	300
DHJPAR0012234	86-SRNP-572	ASBC697-07		0		0		No	DHJPAR0012234	Microgastrinae	Apanteles		Daniel H. Janzen	djanzen@sas.upenn.edu	malaise-trapped	86-SRNP-572 | malaise-trapped	I.D.Gauld and D.H.Janzen		Costa Rica	Guanacaste	Area de Conservacion Guanacaste	Sector Santa Rosa	Bosque San Emilio	10.8439	-85.6138	300
DHJPAR0012235	86-SRNP-573	ASBC698-07		0		0		No	DHJPAR0012235	Microgastrinae	Apanteles		Daniel H. Janzen	djanzen@sas.upenn.edu	malaise-trapped	86-SRNP-573 | malaise-trapped	I.D.Gauld and D.H.Janzen		Costa Rica	Guanacaste	Area de Conservacion Guanacaste	Sector Santa Rosa	Bosque San Emilio	10.8439	-85.6138	300
DHJPAR0012236	86-SRNP-574	ASBC699-07		0		0		No	DHJPAR0012236	Microgastrinae	Apanteles		Daniel H. Janzen	djanzen@sas.upenn.edu	malaise-trapped	86-SRNP-574 | malaise-trapped	I.D.Gauld and D.H.Janzen		Costa Rica	Guanacaste	Area de Conservacion Guanacaste	Sector Santa Rosa	Bosque San Emilio	10.8439	-85.6138	300
DHJPAR0012237	86-SRNP-575	ASBC700-07		0		0		No	DHJPAR0012237	Microgastrinae	Apanteles		Daniel H. Janzen	djanzen@sas.upenn.edu	malaise-trapped	86-SRNP-575 | malaise-trapped	I.D.Gauld and D.H.Janzen		Costa Rica	Guanacaste	Area de Conservacion Guanacaste	Sector Santa Rosa	Area Administrativa	10.8376	-85.6187	295
DHJPAR0012238	86-SRNP-576	ASBC701-07		0		0		No	DHJPAR0012238	Microgastrinae	Apanteles		Daniel H. Janzen	djanzen@sas.upenn.edu	malaise-trapped	86-SRNP-576 | malaise-trapped	I.D.Gauld and D.H.Janzen		Costa Rica	Guanacaste	Area de Conservacion Guanacaste	Sector Santa Rosa	Area Administrativa	10.8376	-85.6187	295
DHJPAR0012239	86-SRNP-577	ASBC702-07		0		0		No	DHJPAR0012239	Microgastrinae	Apanteles		Daniel H. Janzen	djanzen@sas.upenn.edu	malaise-trapped	86-SRNP-577 | malaise-trapped	I.D.Gauld and D.H.Janzen		Costa Rica	Guanacaste	Area de Conservacion Guanacaste	Sector Santa Rosa	Area Administrativa	10.8376	-85.6187	295
DHJPAR0012240	86-SRNP-578	ASBC703-07		0		0		No	DHJPAR0012240	Microgastrinae	Apanteles		Daniel H. Janzen	djanzen@sas.upenn.edu	malaise-trapped	86-SRNP-578 | malaise-trapped	I.D.Gauld and D.H.Janzen		Costa Rica	Guanacaste	Area de Conservacion Guanacaste	Sector Santa Rosa	Area Administrativa	10.8376	-85.6187	295
DHJPAR0012241	86-SRNP-579	ASBC704-07		0		0		No	DHJPAR0012241	Microgastrinae	Apanteles		Daniel H. Janzen	djanzen@sas.upenn.edu	malaise-trapped	86-SRNP-579 | malaise-trapped	I.D.Gauld and D.H.Janzen		Costa Rica	Guanacaste	Area de Conservacion Guanacaste	Sector Santa Rosa	Area Administrativa	10.8376	-85.6187	295
DHJPAR0012242	85-SRNP-673	ASBC705-07		0		0		No	DHJPAR0012242	Microgastrinae	Apanteles		Daniel H. Janzen	djanzen@sas.upenn.edu	malaise-trapped	85-SRNP-673 | malaise-trapped	I.D.Gauld and D.H.Janzen		Costa Rica	Guanacaste	Area de Conservacion Guanacaste	Sector Santa Rosa	Bosque San Emilio	10.8439	-85.6138	300
DHJPAR0012243	85-SRNP-674	ASBC706-07		0		0		No	DHJPAR0012243	Microgastrinae	Apanteles		Daniel H. Janzen	djanzen@sas.upenn.edu	malaise-trapped	85-SRNP-674 | malaise-trapped	I.D.Gauld and D.H.Janzen		Costa Rica	Guanacaste	Area de Conservacion Guanacaste	Sector Santa Rosa	Bosque San Emilio	10.8439	-85.6138	300
DHJPAR0012244	86-SRNP-580	ASBC707-07		0		0		No	DHJPAR0012244	Microgastrinae	Apanteles		Daniel H. Janzen	djanzen@sas.upenn.edu	malaise-trapped	86-SRNP-580 | malaise-trapped	I.D.Gauld and D.H.Janzen		Costa Rica	Guanacaste	Area de Conservacion Guanacaste	Sector Santa Rosa	Area Administrativa	10.8376	-85.6187	295
DHJPAR0012245	86-SRNP-581	ASBC708-07		0		0		No	DHJPAR0012245	Microgastrinae	Apanteles		Daniel H. Janzen	djanzen@sas.upenn.edu	malaise-trapped	86-SRNP-581 | malaise-trapped	I.D.Gauld and D.H.Janzen		Costa Rica	Guanacaste	Area de Conservacion Guanacaste	Sector Santa Rosa	Area Administrativa	10.8376	-85.6187	295
DHJPAR0012246	86-SRNP-582	ASBC709-07		0		0		No	DHJPAR0012246	Microgastrinae	Apanteles		Daniel H. Janzen	djanzen@sas.upenn.edu	malaise-trapped	86-SRNP-582 | malaise-trapped	I.D.Gauld and D.H.Janzen		Costa Rica	Guanacaste	Area de Conservacion Guanacaste	Sector Santa Rosa	Area Administrativa	10.8376	-85.6187	295
DHJPAR0012247	86-SRNP-583	ASBC710-07		0		0		No	DHJPAR0012247	Microgastrinae	Apanteles		Daniel H. Janzen	djanzen@sas.upenn.edu	malaise-trapped	86-SRNP-583 | malaise-trapped	I.D.Gauld and D.H.Janzen		Costa Rica	Guanacaste	Area de Conservacion Guanacaste	Sector Santa Rosa	Area Administrativa	10.8376	-85.6187	295
DHJPAR0012248	86-SRNP-584	ASBC711-07		0		0		No	DHJPAR0012248	Microgastrinae	Apanteles		Daniel H. Janzen	djanzen@sas.upenn.edu	malaise-trapped	86-SRNP-584 | malaise-trapped	I.D.Gauld and D.H.Janzen		Costa Rica	Guanacaste	Area de Conservacion Guanacaste	Sector Santa Rosa	Area Administrativa	10.8376	-85.6187	295
DHJPAR0012249	86-SRNP-585	ASBC712-07		0		0		No	DHJPAR0012249	Microgastrinae	Apanteles		Daniel H. Janzen	djanzen@sas.upenn.edu	malaise-trapped	86-SRNP-585 | malaise-trapped	I.D.Gauld and D.H.Janzen		Costa Rica	Guanacaste	Area de Conservacion Guanacaste	Sector Santa Rosa	Bosque San Emilio	10.8439	-85.6138	300
DHJPAR0012250	85-SRNP-675	ASBC713-07		0		0		No	DHJPAR0012250	Microgastrinae	Apanteles		Daniel H. Janzen	djanzen@sas.upenn.edu	malaise-trapped	85-SRNP-675 | malaise-trapped	I.D.Gauld and D.H.Janzen		Costa Rica	Guanacaste	Area de Conservacion Guanacaste	Sector Santa Rosa	Bosque Humedo	10.8514	-85.608	290
[truncated: 1,862 more rows]
